# Supplementary material for: trans-Di-μ-acetato-κ4 O:O′-bis­[2-(5-phenyl­isoxazolin-3-yl)phenyl-κ2 C 1,N]dipalladium(II)
Source: Acta Crystallogr Sect E Struct Rep Online. 2008 May 17;64(Pt 6):m821. doi: 10.1107/S1600536808014141 (PMC2961565; doi:10.1107/S1600536808014141)
Supplement: Supplementary file 1 [file e-64-0m821-sup1.cif]

##############################################################################
###                                                                        ###
###        Electronic paper (Acta Crystallographica Section E)             ###
###                                                                        ###
##############################################################################
#                                                                            #
# This CIF contains the data in a paper accepted for publication in Acta     #
# Crystallographica Section E. It conforms to the requirements of Notes      #
# for Authors for Section E, and has been peer reviewed under the auspices   #
# of the IUCr Commission on Journals.                                        #
#                                                                            #
# Full details of the Crystallographic Information File format               #
# are given in the paper "The Crystallographic Information File (CIF):       #
# a New Standard Archive File for Crystallography" by S. R. Hall, F. H.      #
# Allen and I. D. Brown [Acta Cryst. (1991), A47, 655-685].                  #
#                                                                            #
# The current version of the core CIF dictionary is obtainable from          #
# ftp://ftp.iucr.org/pub/cif_core.dic. The current version number is 2.4.    #
#                                                                            #
# Software is freely available for graphical display of the structure(s) in  #
# this CIF.  For information consult the CIF home page http://www.iucr.org/  #
# cif/home.html                                                              #
#                                                                            #
# This file may be used for bona fide research purposes within the           #
# scientific community so long as proper attribution is given to the journal # 
# article from which it was obtained.                                        #
#                                                                            #
##############################################################################
                                             
data_I
_audit_creation_method     SHELXL-97
_chemical_name_systematic
;
trans-di-\m-Acetato-\k^4^O:O'-bis[2-(5-phenylisoxazolin-3-yl)phenyl-
\k^2^C^1^,N]dipalladium(II)
;
_chemical_name_common     ?
_chemical_formula_moiety     ?
_chemical_formula_sum     'C34 H26 N2 O6 Pd2'
_chemical_formula_iupac     '[Pd2 (C15 H10 N O)2 (C2 H3 O2)2]'
_chemical_formula_weight     771.37
_chemical_melting_point     ?
_symmetry_cell_setting     Monoclinic
_symmetry_space_group_name_H-M     'P 21/c'
loop_
    _symmetry_equiv_pos_as_xyz
    'x, y, z'
    '-x, y+1/2, -z+1/2'
    '-x, -y, -z'
    'x, -y-1/2, z-1/2'
_cell_length_a     14.8160(6)
_cell_length_b     24.2339(10)
_cell_length_c     19.6397(8)
_cell_angle_alpha     90.00
_cell_angle_beta     103.2330(10)
_cell_angle_gamma     90.00
_cell_volume     6864.4(5)
_cell_formula_units_Z     8
_cell_measurement_reflns_used     6715
_cell_measurement_theta_min     2.2
_cell_measurement_theta_max     24.8
_cell_measurement_temperature     298(2)
_exptl_crystal_description     block
_exptl_crystal_colour     yellow
_exptl_crystal_size_max     0.28
_exptl_crystal_size_mid     0.20
_exptl_crystal_size_min     0.15
_exptl_crystal_density_diffrn     1.493
_exptl_crystal_density_meas     ?
_exptl_crystal_density_method     'not measured'
_exptl_crystal_F_000     3072
_exptl_absorpt_coefficient_mu     1.091
_exptl_absorpt_correction_type     multi-scan
_exptl_absorpt_process_details     '(SADABS; Sheldrick, 1996)'
_exptl_absorpt_correction_T_min     0.750
_exptl_absorpt_correction_T_max     0.854
_exptl_special_details
;
;
_diffrn_ambient_temperature     298(2)
_diffrn_radiation_type     MoK\a
_diffrn_radiation_wavelength     0.71073
_diffrn_radiation_source     'fine-focus sealed tube'
_diffrn_radiation_monochromator     graphite
_diffrn_measurement_device_type     'Bruker SMART APEXII'
_diffrn_measurement_method     '\f and \w'
_diffrn_detector_area_resol_mean     ?
_diffrn_reflns_number     80599
_diffrn_reflns_av_R_equivalents     0.0385
_diffrn_reflns_av_sigmaI/netI     0.0248
_diffrn_reflns_theta_min     1.36
_diffrn_reflns_theta_max     25.00
_diffrn_reflns_theta_full     25.00
_diffrn_measured_fraction_theta_max     1.000
_diffrn_measured_fraction_theta_full     1.000
_diffrn_reflns_limit_h_min     -17
_diffrn_reflns_limit_h_max     17
_diffrn_reflns_limit_k_min     0
_diffrn_reflns_limit_k_max     28
_diffrn_reflns_limit_l_min     0
_diffrn_reflns_limit_l_max     23
_diffrn_standards_number     0
_diffrn_standards_interval_count     ?
_diffrn_standards_interval_time     ?
_diffrn_standards_decay_%     ?
_refine_special_details
;
Refinement of <i>F</i>^2^ against ALL reflections. The weighted <i>R</i>-factor
<i>wR</i> and goodness of fit <i>S</i> are based on <i>F</i>^2^, conventional
<i>R</i>-factors <i>R</i> are based on <i>F</i>, with <i>F</i> set to zero for
negative <i>F</i>^2^. The threshold expression of <i>F</i>^2^ >
\s(<i>F</i>^2^) is used only for calculating <i>R</i>-factors(gt) <i>etc</i>.
and is not relevant to the choice of reflections for refinement.
<i>R</i>-factors based on <i>F</i>^2^ are statistically about twice as large
as those based on <i>F</i>, and <i>R</i>- factors based on ALL data will be
even larger.
;
_reflns_number_total     12098
_reflns_number_gt     8103
_reflns_threshold_expression     I>2\s(I)
_refine_ls_structure_factor_coef     Fsqd
_refine_ls_matrix_type     full
_refine_ls_R_factor_all     0.0821
_refine_ls_R_factor_gt     0.0486
_refine_ls_wR_factor_gt     0.1235
_refine_ls_wR_factor_ref     0.1429
_refine_ls_goodness_of_fit_ref     1.091
_refine_ls_restrained_S_all     1.091
_refine_ls_number_reflns     12098
_refine_ls_number_parameters     793
_refine_ls_number_restraints     0
_refine_ls_hydrogen_treatment     constr
_refine_ls_weighting_scheme     calc
_refine_ls_weighting_details
         'calc w=1/[\s^2^(Fo^2^)+(0.0623P)^2^+7.5732P] where P=(Fo^2^+2Fc^2^)/3'
_atom_sites_solution_hydrogens     geom
_atom_sites_solution_primary     direct
_atom_sites_solution_secondary     difmap
_refine_ls_shift/su_max     0.001
_refine_ls_shift/su_mean     0.000
_refine_diff_density_max     0.810
_refine_diff_density_min     -0.584
_refine_ls_extinction_method     none
_refine_ls_extinction_coef     ?
loop_
    _atom_type_symbol
    _atom_type_description
    _atom_type_scat_dispersion_real
    _atom_type_scat_dispersion_imag
    _atom_type_scat_source
    'C' 'C' 0.0033 0.0016
                         'International Tables Vol C Tables 4.2.6.8 and 6.1.1.4'
    'H' 'H' 0.0000 0.0000
                         'International Tables Vol C Tables 4.2.6.8 and 6.1.1.4'
    'N' 'N' 0.0061 0.0033
                         'International Tables Vol C Tables 4.2.6.8 and 6.1.1.4'
    'O' 'O' 0.0106 0.0060
                         'International Tables Vol C Tables 4.2.6.8 and 6.1.1.4'
    'Pd' 'Pd' -0.9988 1.0072
                         'International Tables Vol C Tables 4.2.6.8 and 6.1.1.4'
_computing_data_collection     'APEX2 (Bruker, 2005)'
_computing_cell_refinement     'SAINT (Bruker, 1997)'
_computing_data_reduction     'SAINT (Bruker, 1997)'
_computing_structure_solution     'SHELXS97 (Sheldrick, 2008)'
_computing_structure_refinement
                            'SHELXL97 (Sheldrick, 2008) and PLATON (Spek, 2003)'
_computing_molecular_graphics     'SHELXTL (Sheldrick, 2008)'
_computing_publication_material     'SHELXTL (Sheldrick, 2008)'
loop_
    _atom_site_type_symbol
    _atom_site_label
    _atom_site_fract_x
    _atom_site_fract_y
    _atom_site_fract_z
    _atom_site_U_iso_or_equiv
    _atom_site_adp_type
    _atom_site_calc_flag
    _atom_site_refinement_flags
    _atom_site_occupancy
    _atom_site_disorder_assembly
    _atom_site_disorder_group
    Pd Pd1 0.25845(3) 0.545234(17) 0.51711(2) 0.06594(13) Uani d . 1 . .
    Pd Pd2 0.22368(3) 0.62048(2) 0.61849(2) 0.08059(16) Uani d . 1 . .
    Pd Pd3 0.27410(4) 0.36805(3) 0.24384(3) 0.1003(2) Uani d . 1 . .
    Pd Pd4 0.11212(4) 0.35074(3) 0.13585(3) 0.1050(2) Uani d . 1 . .
    C C41 0.2228(4) 0.4531(3) 0.3289(3) 0.0803(16) Uani d . 1 . .
    O O6 0.3757(2) 0.63129(15) 0.46051(19) 0.0714(9) Uani d . 1 . .
    C C36 0.2313(5) 0.3043(4) 0.3647(5) 0.107(2) Uani d . 1 . .
    H H36A 0.2458 0.2719 0.3442 0.129 Uiso calc R 1 . .
    C C7 0.4499(3) 0.5702(2) 0.5345(2) 0.0617(12) Uani d . 1 . .
    O O1 0.1543(2) 0.59872(17) 0.45465(19) 0.0765(10) Uani d . 1 . .
    O O4 0.1169(3) 0.5612(2) 0.6166(2) 0.0958(13) Uani d . 1 . .
    C C1 0.3602(3) 0.4992(2) 0.5727(3) 0.0652(12) Uani d . 1 . .
    O O3 0.1587(2) 0.49888(17) 0.5463(2) 0.0858(11) Uani d . 1 . .
    N N1 0.3682(3) 0.58268(18) 0.4966(2) 0.0660(10) Uani d . 1 . .
    C C8 0.5150(3) 0.6097(2) 0.5236(3) 0.0709(14) Uani d . 1 . .
    H H8A 0.5782 0.6104 0.5436 0.085 Uiso calc R 1 . .
    N N2 0.3127(3) 0.5885(2) 0.6997(3) 0.0857(14) Uani d . 1 . .
    C C9 0.4663(3) 0.6461(2) 0.4782(3) 0.0700(14) Uani d . 1 . .
    O O5 0.3106(3) 0.5401(2) 0.7351(2) 0.0970(13) Uani d . 1 . .
    C C17 0.1105(4) 0.5155(3) 0.5869(3) 0.0850(17) Uani d . 1 . .
    O O11 0.0447(3) 0.2742(2) 0.2375(3) 0.0999(13) Uani d . 1 . .
    O O12 0.2618(3) 0.4951(2) 0.2398(2) 0.1017(13) Uani d . 1 . .
    C C19 0.1241(4) 0.6422(3) 0.4752(4) 0.0794(16) Uani d . 1 . .
    C C6 0.4493(3) 0.5203(2) 0.5754(2) 0.0647(13) Uani d . 1 . .
    C C35 0.2383(4) 0.3549(3) 0.3329(3) 0.0902(19) Uani d . 1 . .
    C C4 0.5163(4) 0.4469(3) 0.6519(3) 0.0861(17) Uani d . 1 . .
    H H4A 0.5679 0.4296 0.6795 0.103 Uiso calc R 1 . .
    N N3 0.2566(4) 0.4452(3) 0.2733(3) 0.0996(16) Uani d . 1 . .
    O O2 0.1436(3) 0.66146(18) 0.5361(3) 0.0959(12) Uani d . 1 . .
    N N4 0.0365(4) 0.3228(3) 0.2003(3) 0.0971(16) Uani d . 1 . .
    O O8 0.3198(4) 0.3906(3) 0.1518(4) 0.1283(19) Uani d . 1 . .
    C C2 0.3520(4) 0.4515(2) 0.6092(3) 0.0804(16) Uani d . 1 . .
    H H2A 0.2937 0.4368 0.6080 0.096 Uiso calc R 1 . .
    C C26 0.3982(5) 0.6078(3) 0.7161(3) 0.0907(19) Uani d . 1 . .
    C C60 -0.0044(4) 0.3596(3) 0.2330(4) 0.0914(18) Uani d . 1 . .
    C C63 0.0116(5) 0.2378(3) 0.3431(4) 0.108(2) Uani d . 1 . .
    C C27 0.4539(5) 0.5722(4) 0.7614(4) 0.104(2) Uani d . 1 . .
    H H27A 0.5169 0.5760 0.7812 0.125 Uiso calc R 1 . .
    O O9 0.1824(4) 0.2750(2) 0.1298(3) 0.1223(17) Uani d . 1 . .
    C C40 0.2119(4) 0.4029(3) 0.3649(3) 0.0853(17) Uani d . 1 . .
    C C20 0.3298(4) 0.6723(3) 0.6255(4) 0.0850(17) Uani d . 1 . .
    O O10 0.2898(4) 0.2855(2) 0.2288(3) 0.1221(17) Uani d . 1 . .
    C C5 0.5273(4) 0.4942(3) 0.6153(3) 0.0763(15) Uani d . 1 . .
    H H5A 0.5861 0.5085 0.6173 0.092 Uiso calc R 1 . .
    C C42 0.2032(4) 0.5095(3) 0.3326(3) 0.0872(17) Uani d . 1 . .
    H H42A 0.1776 0.5266 0.3662 0.105 Uiso calc R 1 . .
    C C62 0.0057(4) 0.2836(3) 0.2939(4) 0.0949(19) Uani d . 1 . .
    C C43 0.2283(4) 0.5344(3) 0.2785(3) 0.0872(17) Uani d . 1 . .
    C C39 0.1835(5) 0.4005(3) 0.4261(4) 0.104(2) Uani d . 1 . .
    H H39A 0.1675 0.4327 0.4464 0.124 Uiso calc R 1 . .
    C C10 0.4897(4) 0.6960(3) 0.4450(3) 0.0874(17) Uani d . 1 . .
    C C3 0.4301(4) 0.4254(3) 0.6475(3) 0.0889(17) Uani d . 1 . .
    H H3A 0.4238 0.3927 0.6707 0.107 Uiso calc R 1 . .
    C C61 -0.0257(4) 0.3358(3) 0.2921(4) 0.0950(19) Uani d . 1 . .
    H H61A -0.0554 0.3525 0.3236 0.114 Uiso calc R 1 . .
    C C25 0.4086(4) 0.6570(3) 0.6758(4) 0.094(2) Uani d . 1 . .
    C C59 -0.0077(5) 0.4129(4) 0.2014(4) 0.108(2) Uani d . 1 . .
    C C44 0.2302(4) 0.5915(3) 0.2552(4) 0.0955(19) Uani d . 1 . .
    C C38 0.1784(6) 0.3490(4) 0.4581(4) 0.116(2) Uani d . 1 . .
    H H38A 0.1589 0.3467 0.4998 0.139 Uiso calc R 1 . .
    C C21 0.3336(5) 0.7170(3) 0.5853(4) 0.103(2) Uani d . 1 . .
    H H21A 0.2815 0.7272 0.5515 0.123 Uiso calc R 1 . .
    C C28 0.3978(6) 0.5303(4) 0.7713(4) 0.104(2) Uani d . 1 . .
    C C45 0.1993(5) 0.6326(4) 0.2909(4) 0.111(2) Uani d . 1 . .
    H H45A 0.1754 0.6241 0.3294 0.134 Uiso calc R 1 . .
    C C24 0.4899(5) 0.6874(4) 0.6857(4) 0.113(2) Uani d . 1 . .
    H H24A 0.5424 0.6773 0.7193 0.136 Uiso calc R 1 . .
    C C11 0.5732(5) 0.7217(3) 0.4697(4) 0.117(3) Uani d . 1 . .
    H H11A 0.6149 0.7070 0.5082 0.140 Uiso calc R 1 . .
    C C54 0.0426(6) 0.4168(4) 0.1491(4) 0.115(2) Uani d . 1 . .
    C C23 0.4898(6) 0.7333(4) 0.6437(6) 0.133(3) Uani d . 1 . .
    H H23A 0.5432 0.7547 0.6501 0.159 Uiso calc R 1 . .
    C C18 0.0554(5) 0.6765(3) 0.4213(4) 0.117(2) Uani d . 1 . .
    H H18A 0.0447 0.6587 0.3765 0.175 Uiso calc R 1 . .
    H H18B 0.0807 0.7126 0.4180 0.175 Uiso calc R 1 . .
    H H18C -0.0021 0.6797 0.4356 0.175 Uiso calc R 1 . .
    C C15 0.4319(6) 0.7169(4) 0.3868(5) 0.162(4) Uani d . 1 . .
    H H15A 0.3770 0.6988 0.3667 0.194 Uiso calc R 1 . .
    C C16 0.0389(5) 0.4753(4) 0.5994(5) 0.128(3) Uani d . 1 . .
    H H16A 0.0050 0.4914 0.6306 0.192 Uiso calc R 1 . .
    H H16B 0.0690 0.4422 0.6198 0.192 Uiso calc R 1 . .
    H H16C -0.0030 0.4666 0.5557 0.192 Uiso calc R 1 . .
    C C65 -0.0182(9) 0.2019(5) 0.4486(5) 0.151(4) Uani d . 1 . .
    H H65A -0.0459 0.2056 0.4864 0.181 Uiso calc R 1 . .
    C C22 0.4148(6) 0.7481(3) 0.5937(5) 0.120(3) Uani d . 1 . .
    H H22A 0.4172 0.7786 0.5654 0.144 Uiso calc R 1 . .
    C C64 -0.0287(6) 0.2431(4) 0.3992(5) 0.125(3) Uani d . 1 . .
    H H64A -0.0630 0.2744 0.4037 0.150 Uiso calc R 1 . .
    C C37 0.2023(5) 0.3024(4) 0.4275(5) 0.120(3) Uani d . 1 . .
    H H37A 0.1993 0.2684 0.4491 0.143 Uiso calc R 1 . .
    C C14 0.4553(7) 0.7657(5) 0.3574(6) 0.201(6) Uani d . 1 . .
    H H14A 0.4147 0.7809 0.3187 0.241 Uiso calc R 1 . .
    C C46 0.2028(7) 0.6863(4) 0.2709(6) 0.136(3) Uani d . 1 . .
    H H46A 0.1805 0.7138 0.2957 0.163 Uiso calc R 1 . .
    C C49 0.2652(7) 0.6058(5) 0.1991(5) 0.147(3) Uani d . 1 . .
    H H49A 0.2861 0.5784 0.1733 0.176 Uiso calc R 1 . .
    C C48 0.2699(9) 0.6601(6) 0.1805(7) 0.179(5) Uani d . 1 . .
    H H48A 0.2956 0.6693 0.1430 0.215 Uiso calc R 1 . .
    C C58 -0.0549(7) 0.4573(4) 0.2205(6) 0.149(4) Uani d . 1 . .
    H H58A -0.0873 0.4536 0.2556 0.179 Uiso calc R 1 . .
    C C47 0.2378(8) 0.7000(5) 0.2160(6) 0.141(3) Uani d . 1 . .
    H H47A 0.2399 0.7367 0.2027 0.169 Uiso calc R 1 . .
    C C68 0.0618(8) 0.1913(4) 0.3356(6) 0.154(4) Uani d . 1 . .
    H H68A 0.0869 0.1866 0.2967 0.185 Uiso calc R 1 . .
    C C55 0.0464(8) 0.4667(5) 0.1173(6) 0.171(4) Uani d . 1 . .
    H H55A 0.0805 0.4707 0.0832 0.206 Uiso calc R 1 . .
    C C67 0.0736(10) 0.1514(5) 0.3883(8) 0.177(5) Uani d . 1 . .
    H H67A 0.1109 0.1209 0.3859 0.212 Uiso calc R 1 . .
    C C66 0.0319(11) 0.1563(5) 0.4431(7) 0.176(5) Uani d . 1 . .
    H H66A 0.0379 0.1284 0.4763 0.211 Uiso calc R 1 . .
    C C12 0.5961(6) 0.7683(4) 0.4390(5) 0.143(4) Uani d . 1 . .
    H H12A 0.6538 0.7844 0.4560 0.172 Uiso calc R 1 . .
    C C13 0.5374(7) 0.7909(5) 0.3852(6) 0.165(4) Uani d . 1 . .
    H H13A 0.5523 0.8240 0.3665 0.198 Uiso calc R 1 . .
    C C29 0.4113(7) 0.4800(4) 0.8146(4) 0.117(3) Uani d . 1 . .
    C C34 0.3410(9) 0.4440(5) 0.8164(6) 0.156(4) Uani d . 1 . .
    H H34A 0.2819 0.4514 0.7896 0.188 Uiso calc R 1 . .
    C C33 0.3558(12) 0.3960(6) 0.8580(7) 0.189(5) Uani d . 1 . .
    H H33A 0.3075 0.3718 0.8591 0.227 Uiso calc R 1 . .
    C C30 0.4987(9) 0.4668(6) 0.8520(7) 0.206(6) Uani d . 1 . .
    H H30A 0.5489 0.4893 0.8504 0.247 Uiso calc R 1 . .
    C C31 0.5108(13) 0.4185(10) 0.8929(11) 0.277(12) Uani d . 1 . .
    H H31A 0.5696 0.4091 0.9187 0.332 Uiso calc R 1 . .
    C C57 -0.0535(11) 0.5061(6) 0.1877(7) 0.228(8) Uani d . 1 . .
    H H57A -0.0869 0.5359 0.1990 0.274 Uiso calc R 1 . .
    C C56 -0.0020(12) 0.5119(5) 0.1368(8) 0.247(8) Uani d . 1 . .
    H H56A 0.0005 0.5460 0.1156 0.296 Uiso calc R 1 . .
    O O7 0.1818(5) 0.3897(3) 0.0727(3) 0.138(2) Uani d . 1 . .
    C C51 0.2666(8) 0.3996(4) 0.0921(6) 0.127(3) Uani d . 1 . .
    C C53 0.2457(7) 0.2581(4) 0.1773(5) 0.122(3) Uani d . 1 . .
    C C52 0.2749(8) 0.1985(4) 0.1740(6) 0.174(4) Uani d . 1 . .
    H H52A 0.2375 0.1813 0.1331 0.262 Uiso calc R 1 . .
    H H52B 0.2669 0.1794 0.2150 0.262 Uiso calc R 1 . .
    H H52C 0.3389 0.1970 0.1718 0.262 Uiso calc R 1 . .
    C C50 0.3113(9) 0.4249(5) 0.0377(6) 0.196(5) Uani d . 1 . .
    H H50A 0.2651 0.4309 -0.0047 0.294 Uiso calc R 1 . .
    H H50B 0.3581 0.4004 0.0286 0.294 Uiso calc R 1 . .
    H H50C 0.3392 0.4595 0.0546 0.294 Uiso calc R 1 . .
    C C32 0.4400(14) 0.3869(7) 0.8950(8) 0.192(7) Uani d . 1 . .
    H H32A 0.4500 0.3562 0.9242 0.230 Uiso calc R 1 . .
loop_
    _atom_site_aniso_label
    _atom_site_aniso_U_11
    _atom_site_aniso_U_22
    _atom_site_aniso_U_33
    _atom_site_aniso_U_12
    _atom_site_aniso_U_13
    _atom_site_aniso_U_23
    Pd1 0.0508(2) 0.0751(3) 0.0743(3) -0.00960(18) 0.01948(17) -0.0122(2)
    Pd2 0.0638(3) 0.0948(3) 0.0854(3) -0.0040(2) 0.0218(2) -0.0239(2)
    Pd3 0.0736(3) 0.1213(4) 0.1066(4) 0.0092(3) 0.0214(3) -0.0357(3)
    Pd4 0.0874(4) 0.1304(5) 0.0962(4) 0.0143(3) 0.0189(3) -0.0161(3)
    C41 0.059(3) 0.101(5) 0.084(4) -0.008(3) 0.023(3) -0.032(4)
    O6 0.052(2) 0.087(3) 0.077(2) -0.0084(17) 0.0183(16) 0.0039(19)
    C36 0.078(4) 0.114(6) 0.110(6) 0.004(4) -0.021(4) -0.013(5)
    C7 0.056(3) 0.074(3) 0.059(3) 0.002(2) 0.021(2) -0.008(2)
    O1 0.055(2) 0.091(3) 0.080(2) -0.0064(19) 0.0069(17) -0.007(2)
    O4 0.063(2) 0.129(4) 0.103(3) -0.019(2) 0.036(2) -0.012(3)
    C1 0.061(3) 0.070(3) 0.065(3) -0.007(2) 0.016(2) -0.018(3)
    O3 0.061(2) 0.092(3) 0.108(3) -0.0222(19) 0.027(2) -0.009(2)
    N1 0.055(2) 0.074(3) 0.074(3) -0.0017(19) 0.024(2) -0.003(2)
    C8 0.049(3) 0.091(4) 0.074(3) -0.007(3) 0.016(2) -0.002(3)
    N2 0.079(3) 0.101(4) 0.078(3) -0.003(3) 0.019(3) -0.016(3)
    C9 0.054(3) 0.091(4) 0.069(3) -0.011(3) 0.022(2) -0.004(3)
    O5 0.092(3) 0.119(4) 0.083(3) 0.007(3) 0.026(2) -0.011(3)
    C17 0.050(3) 0.116(5) 0.091(4) -0.024(3) 0.019(3) 0.000(4)
    O11 0.091(3) 0.099(3) 0.104(3) 0.003(2) 0.011(3) -0.016(3)
    O12 0.092(3) 0.118(4) 0.103(3) -0.009(3) 0.039(3) -0.024(3)
    C19 0.050(3) 0.091(4) 0.095(4) -0.005(3) 0.014(3) -0.003(4)
    C6 0.064(3) 0.080(3) 0.054(3) -0.001(3) 0.021(2) -0.018(3)
    C35 0.061(3) 0.109(5) 0.089(4) 0.002(3) -0.007(3) -0.025(4)
    C4 0.077(4) 0.092(4) 0.090(4) 0.016(3) 0.021(3) 0.008(3)
    N3 0.085(4) 0.106(4) 0.111(4) -0.009(3) 0.029(3) -0.027(4)
    O2 0.078(3) 0.097(3) 0.108(3) 0.006(2) 0.012(2) -0.020(3)
    N4 0.079(3) 0.105(4) 0.103(4) 0.011(3) 0.012(3) -0.011(4)
    O8 0.102(4) 0.159(5) 0.138(5) 0.007(3) 0.058(4) -0.041(4)
    C2 0.077(4) 0.068(4) 0.105(4) -0.009(3) 0.040(3) -0.008(3)
    C26 0.077(4) 0.118(6) 0.076(4) 0.006(4) 0.016(3) -0.034(4)
    C60 0.070(4) 0.106(5) 0.090(5) 0.013(3) 0.001(3) -0.012(4)
    C63 0.107(5) 0.097(6) 0.114(6) -0.013(4) 0.016(4) -0.018(5)
    C27 0.086(5) 0.137(7) 0.090(5) 0.011(5) 0.018(4) -0.032(5)
    O9 0.115(4) 0.133(4) 0.118(4) 0.025(3) 0.024(3) -0.041(3)
    C40 0.062(3) 0.111(5) 0.079(4) -0.006(3) 0.007(3) -0.024(4)
    C20 0.080(4) 0.084(4) 0.094(4) -0.006(3) 0.026(3) -0.033(4)
    O10 0.110(4) 0.123(4) 0.124(4) 0.033(3) 0.006(3) -0.038(3)
    C5 0.060(3) 0.095(4) 0.075(3) -0.001(3) 0.017(3) -0.008(3)
    C42 0.068(3) 0.112(5) 0.081(4) -0.003(3) 0.017(3) -0.018(4)
    C62 0.073(4) 0.110(6) 0.097(5) 0.001(4) 0.010(3) -0.014(4)
    C43 0.064(3) 0.111(5) 0.084(4) -0.003(3) 0.010(3) -0.015(4)
    C39 0.094(5) 0.115(6) 0.097(5) -0.005(4) 0.012(4) -0.030(4)
    C10 0.071(4) 0.104(5) 0.090(4) -0.015(3) 0.027(3) 0.016(4)
    C3 0.087(4) 0.084(4) 0.100(4) 0.009(3) 0.030(4) 0.014(3)
    C61 0.073(4) 0.116(6) 0.096(5) 0.017(4) 0.019(3) -0.004(4)
    C25 0.072(4) 0.113(5) 0.100(5) -0.007(4) 0.025(4) -0.043(4)
    C59 0.090(5) 0.125(6) 0.109(5) 0.029(4) 0.023(4) -0.003(5)
    C44 0.073(4) 0.117(6) 0.096(5) -0.004(4) 0.017(3) 0.001(4)
    C38 0.109(6) 0.135(7) 0.097(5) -0.009(5) 0.008(4) 0.001(5)
    C21 0.087(5) 0.105(5) 0.116(5) -0.006(4) 0.021(4) -0.028(5)
    C28 0.112(6) 0.120(6) 0.084(5) 0.033(5) 0.027(4) -0.018(4)
    C45 0.113(6) 0.111(6) 0.113(6) 0.001(5) 0.031(5) 0.002(5)
    C24 0.085(5) 0.137(7) 0.116(6) -0.021(5) 0.020(4) -0.043(5)
    C11 0.074(4) 0.141(6) 0.131(6) -0.029(4) 0.014(4) 0.033(5)
    C54 0.106(5) 0.125(7) 0.115(6) 0.027(5) 0.026(5) 0.009(5)
    C23 0.103(6) 0.143(8) 0.160(8) -0.045(6) 0.045(6) -0.052(7)
    C18 0.092(5) 0.118(6) 0.131(6) 0.014(4) 0.008(4) 0.003(5)
    C15 0.112(6) 0.201(10) 0.156(8) -0.061(6) -0.004(6) 0.094(8)
    C16 0.079(4) 0.164(7) 0.148(7) -0.048(5) 0.039(4) 0.003(6)
    C65 0.202(11) 0.145(9) 0.107(7) -0.016(8) 0.038(7) 0.003(7)
    C22 0.124(7) 0.102(5) 0.137(7) -0.030(5) 0.036(6) -0.025(5)
    C64 0.145(7) 0.119(7) 0.108(6) 0.005(5) 0.022(5) -0.015(5)
    C37 0.098(5) 0.126(7) 0.114(6) 0.004(5) -0.018(5) -0.007(5)
    C14 0.116(7) 0.268(14) 0.194(10) -0.071(8) -0.013(7) 0.138(10)
    C46 0.138(8) 0.117(7) 0.144(8) 0.010(6) 0.016(6) 0.014(6)
    C49 0.187(10) 0.140(8) 0.135(7) 0.009(7) 0.080(7) 0.009(6)
    C48 0.218(13) 0.181(12) 0.157(10) 0.007(10) 0.082(9) 0.050(9)
    C58 0.167(9) 0.130(7) 0.172(9) 0.056(6) 0.084(7) 0.032(7)
    C47 0.148(8) 0.134(8) 0.131(8) -0.005(7) 0.012(7) 0.038(7)
    C68 0.206(11) 0.101(6) 0.169(9) 0.017(7) 0.073(8) 0.005(7)
    C55 0.192(11) 0.159(9) 0.194(11) 0.063(8) 0.107(9) 0.041(8)
    C67 0.242(14) 0.119(8) 0.185(12) 0.017(8) 0.081(11) 0.010(9)
    C66 0.259(16) 0.112(8) 0.140(9) 0.007(9) 0.010(10) 0.010(7)
    C12 0.087(5) 0.173(9) 0.167(8) -0.046(5) 0.025(5) 0.056(7)
    C13 0.122(7) 0.187(10) 0.189(10) -0.048(7) 0.040(7) 0.080(8)
    C29 0.118(6) 0.150(8) 0.090(5) 0.034(6) 0.040(5) -0.011(5)
    C34 0.163(10) 0.178(11) 0.130(8) 0.039(9) 0.039(7) 0.017(8)
    C33 0.232(16) 0.186(12) 0.172(11) 0.064(11) 0.091(11) 0.058(10)
    C30 0.144(10) 0.238(14) 0.226(13) 0.075(10) 0.024(9) 0.071(12)
    C31 0.175(15) 0.35(3) 0.31(2) 0.122(17) 0.063(15) 0.17(2)
    C57 0.325(18) 0.177(11) 0.244(14) 0.130(12) 0.192(14) 0.082(11)
    C56 0.339(19) 0.170(11) 0.296(17) 0.126(13) 0.206(17) 0.117(12)
    O7 0.114(4) 0.193(6) 0.114(4) 0.019(4) 0.040(4) -0.004(4)
    C51 0.134(8) 0.141(7) 0.124(7) 0.021(6) 0.065(7) -0.018(6)
    C53 0.118(6) 0.135(7) 0.116(6) 0.031(6) 0.030(5) -0.032(6)
    C52 0.214(11) 0.130(8) 0.180(10) 0.058(8) 0.046(9) -0.035(7)
    C50 0.227(13) 0.232(13) 0.165(9) 0.017(10) 0.120(10) 0.014(9)
    C32 0.243(18) 0.196(14) 0.157(10) 0.124(14) 0.087(13) 0.055(10)
_geom_special_details
;
All e.s.d.'s (except the e.s.d. in the dihedral angle between two l.s. planes)
are estimated using the full covariance matrix. The cell e.s.d.'s are taken
into account individually in the estimation of e.s.d.'s in distances, angles
and torsion angles; correlations between e.s.d.'s in cell parameters are only
used when they are defined by crystal symmetry. An approximate (isotropic)
treatment of cell e.s.d.'s is used for estimating e.s.d.'s involving l.s.
planes.
;
loop_
    _geom_bond_atom_site_label_1
    _geom_bond_atom_site_label_2
    _geom_bond_site_symmetry_2
    _geom_bond_distance
    _geom_bond_publ_flag
    Pd1 N1 . 1.983(4) ?
    Pd1 C1 . 1.989(5) ?
    Pd1 O3 . 2.041(4) ?
    Pd1 O1 . 2.168(4) ?
    Pd2 N2 . 1.980(5) ?
    Pd2 C20 . 1.992(6) ?
    Pd2 O2 . 2.033(5) ?
    Pd2 O4 . 2.131(4) ?
    Pd3 C35 . 1.966(7) ?
    Pd3 N3 . 1.991(6) ?
    Pd3 O10 . 2.044(5) ?
    Pd3 O8 . 2.141(6) ?
    Pd4 C54 . 1.954(8) ?
    Pd4 N4 . 1.990(6) ?
    Pd4 O7 . 2.021(6) ?
    Pd4 O9 . 2.128(5) ?
    C41 N3 . 1.315(8) ?
    C41 C42 . 1.404(9) ?
    C41 C40 . 1.434(9) ?
    O6 C9 . 1.355(6) ?
    O6 N1 . 1.392(5) ?
    C36 C35 . 1.391(10) ?
    C36 C37 . 1.397(11) ?
    C36 H36A . 0.930 ?
    C7 N1 . 1.303(6) ?
    C7 C8 . 1.408(7) ?
    C7 C6 . 1.454(7) ?
    O1 C19 . 1.247(7) ?
    O4 C17 . 1.245(8) ?
    C1 C2 . 1.380(8) ?
    C1 C6 . 1.406(7) ?
    O3 C17 . 1.251(7) ?
    C8 C9 . 1.340(7) ?
    C8 H8A . 0.930 ?
    N2 C26 . 1.318(8) ?
    N2 O5 . 1.368(7) ?
    C9 C10 . 1.454(8) ?
    O5 C28 . 1.345(8) ?
    C17 C16 . 1.502(8) ?
    O11 N4 . 1.376(7) ?
    O11 C62 . 1.381(8) ?
    O12 C43 . 1.380(7) ?
    O12 N3 . 1.389(7) ?
    C19 O2 . 1.254(7) ?
    C19 C18 . 1.535(9) ?
    C6 C5 . 1.390(7) ?
    C35 C40 . 1.418(9) ?
    C4 C3 . 1.364(8) ?
    C4 C5 . 1.383(8) ?
    C4 H4A . 0.930 ?
    N4 C60 . 1.325(8) ?
    O8 C51 . 1.273(11) ?
    C2 C3 . 1.379(8) ?
    C2 H2A . 0.930 ?
    C26 C27 . 1.372(10) ?
    C26 C25 . 1.460(10) ?
    C60 C61 . 1.396(9) ?
    C60 C59 . 1.428(10) ?
    C63 C64 . 1.373(11) ?
    C63 C68 . 1.377(11) ?
    C63 C62 . 1.460(11) ?
    C27 C28 . 1.354(11) ?
    C27 H27A . 0.930 ?
    O9 C53 . 1.231(9) ?
    C40 C39 . 1.363(9) ?
    C20 C21 . 1.349(10) ?
    C20 C25 . 1.396(9) ?
    O10 C53 . 1.260(9) ?
    C5 H5A . 0.930 ?
    C42 C43 . 1.347(9) ?
    C42 H42A . 0.930 ?
    C62 C61 . 1.347(9) ?
    C43 C44 . 1.460(10) ?
    C39 C38 . 1.409(11) ?
    C39 H39A . 0.930 ?
    C10 C15 . 1.360(10) ?
    C10 C11 . 1.370(9) ?
    C3 H3A . 0.930 ?
    C61 H61A . 0.930 ?
    C25 C24 . 1.386(10) ?
    C59 C58 . 1.382(11) ?
    C59 C54 . 1.404(10) ?
    C44 C45 . 1.355(10) ?
    C44 C49 . 1.365(11) ?
    C38 C37 . 1.364(11) ?
    C38 H38A . 0.930 ?
    C21 C22 . 1.397(10) ?
    C21 H21A . 0.930 ?
    C28 C29 . 1.475(12) ?
    C45 C46 . 1.363(11) ?
    C45 H45A . 0.930 ?
    C24 C23 . 1.385(12) ?
    C24 H24A . 0.930 ?
    C11 C12 . 1.360(10) ?
    C11 H11A . 0.930 ?
    C54 C55 . 1.368(12) ?
    C23 C22 . 1.352(12) ?
    C23 H23A . 0.930 ?
    C18 H18A . 0.960 ?
    C18 H18B . 0.960 ?
    C18 H18C . 0.960 ?
    C15 C14 . 1.392(12) ?
    C15 H15A . 0.930 ?
    C16 H16A . 0.960 ?
    C16 H16B . 0.960 ?
    C16 H16C . 0.960 ?
    C65 C66 . 1.351(15) ?
    C65 C64 . 1.375(12) ?
    C65 H65A . 0.930 ?
    C22 H22A . 0.930 ?
    C64 H64A . 0.930 ?
    C37 H37A . 0.930 ?
    C14 C13 . 1.360(13) ?
    C14 H14A . 0.930 ?
    C46 C47 . 1.341(13) ?
    C46 H46A . 0.930 ?
    C49 C48 . 1.371(15) ?
    C49 H49A . 0.930 ?
    C48 C47 . 1.341(14) ?
    C48 H48A . 0.930 ?
    C58 C57 . 1.348(13) ?
    C58 H58A . 0.930 ?
    C47 H47A . 0.930 ?
    C68 C67 . 1.397(14) ?
    C68 H68A . 0.930 ?
    C55 C56 . 1.410(14) ?
    C55 H55A . 0.930 ?
    C67 C66 . 1.364(16) ?
    C67 H67A . 0.930 ?
    C66 H66A . 0.930 ?
    C12 C13 . 1.324(12) ?
    C12 H12A . 0.930 ?
    C13 H13A . 0.930 ?
    C29 C34 . 1.363(13) ?
    C29 C30 . 1.372(13) ?
    C34 C33 . 1.409(15) ?
    C34 H34A . 0.930 ?
    C33 C32 . 1.312(18) ?
    C33 H33A . 0.930 ?
    C30 C31 . 1.41(2) ?
    C30 H30A . 0.930 ?
    C31 C32 . 1.31(2) ?
    C31 H31A . 0.930 ?
    C57 C56 . 1.398(15) ?
    C57 H57A . 0.930 ?
    C56 H56A . 0.930 ?
    O7 C51 . 1.250(11) ?
    C51 C50 . 1.511(13) ?
    C53 C52 . 1.513(12) ?
    C52 H52A . 0.960 ?
    C52 H52B . 0.960 ?
    C52 H52C . 0.960 ?
    C50 H50A . 0.960 ?
    C50 H50B . 0.960 ?
    C50 H50C . 0.960 ?
    C32 H32A . 0.930 ?
loop_
    _geom_angle_atom_site_label_1
    _geom_angle_atom_site_label_2
    _geom_angle_atom_site_label_3
    _geom_angle_site_symmetry_1
    _geom_angle_site_symmetry_3
    _geom_angle
    _geom_angle_publ_flag
    N1 Pd1 C1 . . 79.3(2) ?
    N1 Pd1 O3 . . 171.81(17) ?
    C1 Pd1 O3 . . 92.49(19) ?
    N1 Pd1 O1 . . 97.02(16) ?
    C1 Pd1 O1 . . 176.35(18) ?
    O3 Pd1 O1 . . 91.16(15) ?
    N2 Pd2 C20 . . 79.7(3) ?
    N2 Pd2 O2 . . 172.7(2) ?
    C20 Pd2 O2 . . 93.1(3) ?
    N2 Pd2 O4 . . 96.0(2) ?
    C20 Pd2 O4 . . 175.7(3) ?
    O2 Pd2 O4 . . 91.14(18) ?
    C35 Pd3 N3 . . 79.3(3) ?
    C35 Pd3 O10 . . 91.8(3) ?
    N3 Pd3 O10 . . 171.0(3) ?
    C35 Pd3 O8 . . 173.7(3) ?
    N3 Pd3 O8 . . 95.3(2) ?
    O10 Pd3 O8 . . 93.5(2) ?
    C54 Pd4 N4 . . 78.7(3) ?
    C54 Pd4 O7 . . 93.3(3) ?
    N4 Pd4 O7 . . 171.9(3) ?
    C54 Pd4 O9 . . 174.1(3) ?
    N4 Pd4 O9 . . 95.5(2) ?
    O7 Pd4 O9 . . 92.5(2) ?
    N3 C41 C42 . . 107.9(6) ?
    N3 C41 C40 . . 113.1(6) ?
    C42 C41 C40 . . 138.9(6) ?
    C9 O6 N1 . . 106.4(4) ?
    C35 C36 C37 . . 119.7(8) ?
    C35 C36 H36A . . 120.1 ?
    C37 C36 H36A . . 120.1 ?
    N1 C7 C8 . . 109.5(5) ?
    N1 C7 C6 . . 112.7(4) ?
    C8 C7 C6 . . 137.8(5) ?
    C19 O1 Pd1 . . 125.7(4) ?
    C17 O4 Pd2 . . 125.8(4) ?
    C2 C1 C6 . . 118.6(5) ?
    C2 C1 Pd1 . . 127.6(4) ?
    C6 C1 Pd1 . . 113.8(4) ?
    C17 O3 Pd1 . . 123.9(4) ?
    C7 N1 O6 . . 108.3(4) ?
    C7 N1 Pd1 . . 118.4(4) ?
    O6 N1 Pd1 . . 131.0(3) ?
    C9 C8 C7 . . 105.4(5) ?
    C9 C8 H8A . . 127.3 ?
    C7 C8 H8A . . 127.3 ?
    C26 N2 O5 . . 108.1(6) ?
    C26 N2 Pd2 . . 118.9(5) ?
    O5 N2 Pd2 . . 131.0(4) ?
    C8 C9 O6 . . 110.3(5) ?
    C8 C9 C10 . . 134.3(5) ?
    O6 C9 C10 . . 115.4(5) ?
    C28 O5 N2 . . 106.8(6) ?
    O4 C17 O3 . . 126.2(5) ?
    O4 C17 C16 . . 118.8(6) ?
    O3 C17 C16 . . 115.0(7) ?
    N4 O11 C62 . . 106.5(5) ?
    C43 O12 N3 . . 105.9(5) ?
    O1 C19 O2 . . 127.0(6) ?
    O1 C19 C18 . . 117.7(6) ?
    O2 C19 C18 . . 115.3(6) ?
    C5 C6 C1 . . 120.6(5) ?
    C5 C6 C7 . . 125.4(5) ?
    C1 C6 C7 . . 114.0(5) ?
    C36 C35 C40 . . 117.8(7) ?
    C36 C35 Pd3 . . 127.3(6) ?
    C40 C35 Pd3 . . 114.7(6) ?
    C3 C4 C5 . . 120.2(6) ?
    C3 C4 H4A . . 119.9 ?
    C5 C4 H4A . . 119.9 ?
    C41 N3 O12 . . 109.9(5) ?
    C41 N3 Pd3 . . 118.5(5) ?
    O12 N3 Pd3 . . 130.9(4) ?
    C19 O2 Pd2 . . 122.8(4) ?
    C60 N4 O11 . . 108.2(6) ?
    C60 N4 Pd4 . . 117.7(5) ?
    O11 N4 Pd4 . . 129.4(4) ?
    C51 O8 Pd3 . . 124.9(6) ?
    C3 C2 C1 . . 120.3(5) ?
    C3 C2 H2A . . 119.9 ?
    C1 C2 H2A . . 119.9 ?
    N2 C26 C27 . . 109.8(7) ?
    N2 C26 C25 . . 111.8(6) ?
    C27 C26 C25 . . 138.0(7) ?
    N4 C60 C61 . . 109.9(7) ?
    N4 C60 C59 . . 111.9(7) ?
    C61 C60 C59 . . 138.0(7) ?
    C64 C63 C68 . . 120.4(9) ?
    C64 C63 C62 . . 119.3(8) ?
    C68 C63 C62 . . 120.2(9) ?
    C28 C27 C26 . . 105.4(7) ?
    C28 C27 H27A . . 127.3 ?
    C26 C27 H27A . . 127.3 ?
    C53 O9 Pd4 . . 122.8(5) ?
    C39 C40 C35 . . 121.9(7) ?
    C39 C40 C41 . . 124.1(7) ?
    C35 C40 C41 . . 113.8(6) ?
    C21 C20 C25 . . 119.1(6) ?
    C21 C20 Pd2 . . 127.1(5) ?
    C25 C20 Pd2 . . 113.6(6) ?
    C53 O10 Pd3 . . 125.2(5) ?
    C4 C5 C6 . . 119.2(5) ?
    C4 C5 H5A . . 120.4 ?
    C6 C5 H5A . . 120.4 ?
    C43 C42 C41 . . 107.3(6) ?
    C43 C42 H42A . . 126.4 ?
    C41 C42 H42A . . 126.4 ?
    C61 C62 O11 . . 109.8(7) ?
    C61 C62 C63 . . 134.4(7) ?
    O11 C62 C63 . . 115.7(7) ?
    C42 C43 O12 . . 109.0(6) ?
    C42 C43 C44 . . 134.4(7) ?
    O12 C43 C44 . . 116.5(6) ?
    C40 C39 C38 . . 119.3(7) ?
    C40 C39 H39A . . 120.4 ?
    C38 C39 H39A . . 120.4 ?
    C15 C10 C11 . . 118.2(6) ?
    C15 C10 C9 . . 121.3(6) ?
    C11 C10 C9 . . 120.5(6) ?
    C4 C3 C2 . . 121.1(6) ?
    C4 C3 H3A . . 119.5 ?
    C2 C3 H3A . . 119.5 ?
    C62 C61 C60 . . 105.6(6) ?
    C62 C61 H61A . . 127.2 ?
    C60 C61 H61A . . 127.2 ?
    C24 C25 C20 . . 121.2(8) ?
    C24 C25 C26 . . 123.7(8) ?
    C20 C25 C26 . . 115.2(6) ?
    C58 C59 C54 . . 122.1(9) ?
    C58 C59 C60 . . 123.8(8) ?
    C54 C59 C60 . . 114.1(7) ?
    C45 C44 C49 . . 117.8(8) ?
    C45 C44 C43 . . 120.1(7) ?
    C49 C44 C43 . . 122.0(8) ?
    C37 C38 C39 . . 119.5(8) ?
    C37 C38 H38A . . 120.3 ?
    C39 C38 H38A . . 120.3 ?
    C20 C21 C22 . . 121.0(8) ?
    C20 C21 H21A . . 119.5 ?
    C22 C21 H21A . . 119.5 ?
    O5 C28 C27 . . 109.8(7) ?
    O5 C28 C29 . . 116.0(8) ?
    C27 C28 C29 . . 134.1(9) ?
    C44 C45 C46 . . 120.8(9) ?
    C44 C45 H45A . . 119.6 ?
    C46 C45 H45A . . 119.6 ?
    C23 C24 C25 . . 117.4(8) ?
    C23 C24 H24A . . 121.3 ?
    C25 C24 H24A . . 121.3 ?
    C12 C11 C10 . . 121.1(7) ?
    C12 C11 H11A . . 119.4 ?
    C10 C11 H11A . . 119.4 ?
    C55 C54 C59 . . 118.7(8) ?
    C55 C54 Pd4 . . 125.8(7) ?
    C59 C54 Pd4 . . 115.2(6) ?
    C22 C23 C24 . . 122.3(8) ?
    C22 C23 H23A . . 118.8 ?
    C24 C23 H23A . . 118.8 ?
    C19 C18 H18A . . 109.5 ?
    C19 C18 H18B . . 109.5 ?
    H18A C18 H18B . . 109.5 ?
    C19 C18 H18C . . 109.5 ?
    H18A C18 H18C . . 109.5 ?
    H18B C18 H18C . . 109.5 ?
    C10 C15 C14 . . 119.8(8) ?
    C10 C15 H15A . . 120.1 ?
    C14 C15 H15A . . 120.1 ?
    C17 C16 H16A . . 109.5 ?
    C17 C16 H16B . . 109.5 ?
    H16A C16 H16B . . 109.5 ?
    C17 C16 H16C . . 109.5 ?
    H16A C16 H16C . . 109.5 ?
    H16B C16 H16C . . 109.5 ?
    C66 C65 C64 . . 120.8(11) ?
    C66 C65 H65A . . 119.6 ?
    C64 C65 H65A . . 119.6 ?
    C23 C22 C21 . . 119.0(9) ?
    C23 C22 H22A . . 120.5 ?
    C21 C22 H22A . . 120.5 ?
    C63 C64 C65 . . 120.0(9) ?
    C63 C64 H64A . . 120.0 ?
    C65 C64 H64A . . 120.0 ?
    C38 C37 C36 . . 121.7(9) ?
    C38 C37 H37A . . 119.2 ?
    C36 C37 H37A . . 119.2 ?
    C13 C14 C15 . . 120.0(9) ?
    C13 C14 H14A . . 120.0 ?
    C15 C14 H14A . . 120.0 ?
    C47 C46 C45 . . 121.0(10) ?
    C47 C46 H46A . . 119.5 ?
    C45 C46 H46A . . 119.5 ?
    C44 C49 C48 . . 120.6(10) ?
    C44 C49 H49A . . 119.7 ?
    C48 C49 H49A . . 119.7 ?
    C47 C48 C49 . . 120.6(11) ?
    C47 C48 H48A . . 119.7 ?
    C49 C48 H48A . . 119.7 ?
    C57 C58 C59 . . 119.3(9) ?
    C57 C58 H58A . . 120.3 ?
    C59 C58 H58A . . 120.3 ?
    C48 C47 C46 . . 119.1(11) ?
    C48 C47 H47A . . 120.4 ?
    C46 C47 H47A . . 120.4 ?
    C63 C68 C67 . . 117.8(10) ?
    C63 C68 H68A . . 121.1 ?
    C67 C68 H68A . . 121.1 ?
    C54 C55 C56 . . 119.0(10) ?
    C54 C55 H55A . . 120.5 ?
    C56 C55 H55A . . 120.5 ?
    C66 C67 C68 . . 121.5(12) ?
    C66 C67 H67A . . 119.2 ?
    C68 C67 H67A . . 119.2 ?
    C65 C66 C67 . . 119.4(12) ?
    C65 C66 H66A . . 120.3 ?
    C67 C66 H66A . . 120.3 ?
    C13 C12 C11 . . 120.9(8) ?
    C13 C12 H12A . . 119.6 ?
    C11 C12 H12A . . 119.6 ?
    C12 C13 C14 . . 119.8(9) ?
    C12 C13 H13A . . 120.1 ?
    C14 C13 H13A . . 120.1 ?
    C34 C29 C30 . . 118.0(11) ?
    C34 C29 C28 . . 122.7(9) ?
    C30 C29 C28 . . 119.2(11) ?
    C29 C34 C33 . . 121.6(13) ?
    C29 C34 H34A . . 119.2 ?
    C33 C34 H34A . . 119.2 ?
    C32 C33 C34 . . 117.5(16) ?
    C32 C33 H33A . . 121.2 ?
    C34 C33 H33A . . 121.2 ?
    C29 C30 C31 . . 118.8(15) ?
    C29 C30 H30A . . 120.6 ?
    C31 C30 H30A . . 120.6 ?
    C32 C31 C30 . . 120.4(16) ?
    C32 C31 H31A . . 119.8 ?
    C30 C31 H31A . . 119.8 ?
    C58 C57 C56 . . 120.0(10) ?
    C58 C57 H57A . . 120.0 ?
    C56 C57 H57A . . 120.0 ?
    C57 C56 C55 . . 120.8(11) ?
    C57 C56 H56A . . 119.6 ?
    C55 C56 H56A . . 119.6 ?
    C51 O7 Pd4 . . 121.4(6) ?
    O7 C51 O8 . . 128.1(9) ?
    O7 C51 C50 . . 115.8(10) ?
    O8 C51 C50 . . 116.2(10) ?
    O9 C53 O10 . . 126.7(8) ?
    O9 C53 C52 . . 117.4(9) ?
    O10 C53 C52 . . 115.8(9) ?
    C53 C52 H52A . . 109.5 ?
    C53 C52 H52B . . 109.5 ?
    H52A C52 H52B . . 109.5 ?
    C53 C52 H52C . . 109.5 ?
    H52A C52 H52C . . 109.5 ?
    H52B C52 H52C . . 109.5 ?
    C51 C50 H50A . . 109.5 ?
    C51 C50 H50B . . 109.5 ?
    H50A C50 H50B . . 109.5 ?
    C51 C50 H50C . . 109.5 ?
    H50A C50 H50C . . 109.5 ?
    H50B C50 H50C . . 109.5 ?
    C31 C32 C33 . . 123.5(17) ?
    C31 C32 H32A . . 118.2 ?
    C33 C32 H32A . . 118.2 ?
data_global
_journal_date_recd_electronic     2008-03-22
_journal_date_accepted     2008-05-12
_journal_name_full     'Acta Crystallographica, Section E'
_journal_year     2008
_journal_volume     64
_journal_issue      6
_journal_page_first     m821
_journal_page_last     m821
_journal_paper_category     QM
_journal_coeditor_code     CF2190
_publ_contact_author_name     'Dr. Hongjian Sun'
_publ_contact_author_address
;
School of Chemistry and Chemical Engineering
Shandong University
Shanda Nanlu 27
Jinan 250100
People's Republic of China
;
_publ_contact_author_email     hjsun@sdu.edu.cn
_publ_contact_author_fax     '086-531-88564464'
_publ_contact_author_phone     '086-531-88361350'
_publ_section_title
;\
<i>trans</i>-Di-\m-acetato-\k^4^<i>O</i>:<i>O</i>'-bis[2-(5-phenylisoxazolin-3-\
yl)phenyl-\k^2^<i>C</i>^1^,<i>N</i>]dipalladium(II)
;
loop_
    _publ_author_name
    _publ_author_address
    'Zhou, Jin'
;
School of Chemistry and Chemical Engineering
Shandong University
Shanda Nanlu 27
Jinan 250100
People's Republic of China
;
    'Wang, Qibao'
;
School of Chemistry and Chemical Engineering
Shandong University
Shanda Nanlu 27
Jinan 250100
People's Republic of China
;
    'Sun, Hongjian'
;
School of Chemistry and Chemical Engineering
Shandong University
Shanda Nanlu 27
Jinan 250100
People's Republic of China
;
