# Supplementary material for: trans-Di-μ-acetato-κ4 O:O′-bis­[2-(5-phenyl­isoxazolin-3-yl)phenyl-κ2 C 1,N]dipalladium(II)
Source: Acta Crystallogr Sect E Struct Rep Online. 2008 May 17;64(Pt 6):m821. doi: 10.1107/S1600536808014141 (PMC2961565; doi:10.1107/S1600536808014141)
Supplement: Supplementary file 2 [file e-64-0m821-Isup2.hkl]

# 
# h,k,l, Fc-squared, Fo-squared, sigma(Fo-squared) and status flag 
# 
data_I
_shelx_title ' 1 in P2(1)/c' 
_shelx_refln_list_code          4 
_shelx_F_calc_maximum      594.77 
_exptl_crystal_F_000      3072.00 
_reflns_d_resolution_high  0.8409 
 
loop_ 
 _symmetry_equiv_pos_as_xyz 
 'x, y, z' 
 '-x, y+1/2, -z+1/2' 
 '-x, -y, -z' 
 'x, -y-1/2, z-1/2' 
 
_cell_length_a    14.8160 
_cell_length_b    24.2339 
_cell_length_c    19.6397 
_cell_angle_alpha  90.000 
_cell_angle_beta  103.233 
_cell_angle_gamma  90.000 
 
_shelx_F_squared_multiplier     1.000 
 
loop_ 
 _refln_index_h 
 _refln_index_k 
 _refln_index_l 
 _refln_F_squared_calc 
 _refln_F_squared_meas 
 _refln_F_squared_sigma 
 _refln_observed_status 
   1   0   0     4682.77     4460.80    140.80 o 
   2   0   0    96613.24   131631.03   6360.25 o 
   3   0   0     1528.30     2214.83     92.39 o 
   4   0   0   249285.94   301224.91   4824.55 o 
   5   0   0      700.58      519.82     16.48 o 
   6   0   0    48795.02    53521.07    566.99 o 
   7   0   0     2967.63     3681.46     45.30 o 
   8   0   0    42373.52    45980.55    360.89 o 
   9   0   0     1258.73     1251.17     39.75 o 
  10   0   0     1124.99     1083.96     38.64 o 
  11   0   0       89.58      225.27     47.87 o 
  12   0   0      102.19       14.25     56.44 o 
  13   0   0     2220.56     2641.15     95.62 o 
  14   0   0      272.12      388.88     60.58 o 
  15   0   0      110.61      290.29    133.34 o 
  16   0   0       41.46        1.49    114.71 o 
  17   0   0       60.15        1.41    128.37 o 
   1   1   0    13171.10    13642.58     25.26 o 
   2   1   0    18223.08    20520.17    234.18 o 
   3   1   0      349.72      222.99     98.52 o 
   4   1   0    33050.44    35786.86    518.79 o 
   5   1   0        2.91       12.13     13.09 o 
   6   1   0    17478.27    18353.96    186.80 o 
   7   1   0      873.40      892.39     20.95 o 
   8   1   0     7248.63     7204.85     84.15 o 
   9   1   0     1921.93     2120.99     33.75 o 
  10   1   0     2527.88     2486.85     41.62 o 
  11   1   0      870.42      830.36     31.68 o 
  12   1   0     6375.14     6162.10    103.32 o 
  13   1   0        8.32       63.73     34.37 o 
  14   1   0      872.75     1048.43     68.87 o 
  15   1   0       63.24       30.64     51.18 o 
  16   1   0       37.48        0.04    100.63 o 
  17   1   0       28.43       24.60     92.55 o 
   1   2   0    10586.33    11503.66    224.73 o 
   2   2   0    46483.27    52850.93    852.85 o 
   3   2   0      163.58      173.55     17.72 o 
   4   2   0     4073.68     4759.58     65.76 o 
   5   2   0     2393.97     2843.77     47.46 o 
   6   2   0     5260.63     5439.78     41.78 o 
   7   2   0       15.38       38.18     11.72 o 
   8   2   0     4960.81     4923.73     49.24 o 
   9   2   0      783.86      849.20     27.58 o 
  10   2   0     5926.24     5730.98    149.86 o 
  11   2   0      907.80      863.07     50.77 o 
  12   2   0      559.70      638.34     48.41 o 
  13   2   0       32.85       85.14     46.88 o 
  14   2   0      358.43      551.88     71.60 o 
  15   2   0      164.13      134.29     54.21 o 
  16   2   0      105.69        0.04     69.07 o 
  17   2   0      185.89       60.71     99.22 o 
   1   3   0    24661.28    30239.99    952.52 o 
   2   3   0     2313.61     2145.55     49.36 o 
   3   3   0    17481.85    19565.33    399.07 o 
   4   3   0    17931.46    19422.80    226.43 o 
   5   3   0    13374.90    12958.36    131.06 o 
   6   3   0     8801.98     8291.79     80.05 o 
   7   3   0     7261.61     7510.79     59.22 o 
   8   3   0     2211.64     2138.51     35.36 o 
   9   3   0     3998.37     4480.88     48.41 o 
  10   3   0     1605.37     1450.31     52.92 o 
  11   3   0      501.02      511.38     28.90 o 
  12   3   0     1734.18     1816.88     95.66 o 
  13   3   0       87.40      125.27     48.33 o 
  14   3   0      941.04      989.13     67.95 o 
  15   3   0      188.13      132.93     55.37 o 
  16   3   0       53.05        0.58     71.35 o 
  17   3   0       25.28        0.75     93.92 o 
   0   4   0    81884.65    87539.01   3448.65 o 
   1   4   0    12988.81    15519.17    219.35 o 
   2   4   0   110551.09   120110.98   2163.23 o 
   3   4   0    12033.45    12575.15    159.68 o 
   4   4   0      596.77      282.25     12.30 o 
   5   4   0     4132.22     4194.86     28.49 o 
   6   4   0     3947.56     4085.00     48.95 o 
   7   4   0      384.25      403.75     29.07 o 
   8   4   0     4744.24     5029.07     50.85 o 
   9   4   0     4235.65     4373.09     56.69 o 
  10   4   0     3649.90     3521.24     68.70 o 
  11   4   0      417.17      444.29     33.42 o 
  12   4   0     3260.69     3338.87     81.66 o 
  13   4   0       84.88       62.45     34.37 o 
  14   4   0      678.02      692.92     63.94 o 
  15   4   0      123.30      134.83     55.37 o 
  16   4   0      481.73      265.19     65.76 o 
   1   5   0    43772.73    45025.87    472.41 o 
   2   5   0     5717.87     5592.83     67.33 o 
   3   5   0      159.17      285.32     13.62 o 
   4   5   0    20657.39    18726.19    352.03 o 
   5   5   0    15053.98    15976.51    109.65 o 
   6   5   0    82723.07    85579.55    657.39 o 
   7   5   0    26305.53    27362.56    189.99 o 
   8   5   0     2417.58     2231.81     47.99 o 
   9   5   0     3575.93     3591.68     52.72 o 
  10   5   0     5638.62     5474.23     75.78 o 
  11   5   0      162.54       31.68     23.52 o 
  12   5   0     8535.25     8926.32    101.91 o 
  13   5   0     1905.98     1843.63     58.76 o 
  14   5   0     2251.44     2344.90     99.84 o 
  15   5   0     1440.80     1384.47     82.45 o 
  16   5   0      232.10      228.58     65.80 o 
   0   6   0     6849.45     6166.28    113.30 o 
   1   6   0    57806.54    64694.40    755.03 o 
   2   6   0     3489.35     3474.82     82.37 o 
   3   6   0     2079.19     1876.05     51.64 o 
   4   6   0     8721.93     8261.27     61.54 o 
   5   6   0    11370.65    10486.21     81.21 o 
   6   6   0      798.53      797.94     52.84 o 
   7   6   0      373.66      325.07     19.84 o 
   8   6   0     2327.21     2142.32     45.80 o 
   9   6   0        4.87        0.04     19.34 o 
  10   6   0      399.70      400.52     32.55 o 
  11   6   0      220.28       89.98     28.24 o 
  12   6   0      427.22      591.55     38.72 o 
  13   6   0      922.20      982.29     43.48 o 
  14   6   0      114.99      195.50     41.04 o 
  15   6   0       19.13        0.83     52.26 o 
  16   6   0       45.80       22.57     60.96 o 
   1   7   0    11268.09    10829.62    154.67 o 
   2   7   0     6829.04     6300.25     57.06 o 
   3   7   0     9885.30     9488.51    123.61 o 
   4   7   0     4617.00     4506.89     45.59 o 
   5   7   0     5052.79     5078.06     62.70 o 
   6   7   0    22895.43    24127.17    197.24 o 
   7   7   0        3.05        7.99     17.72 o 
   8   7   0    11662.90    11544.90    115.58 o 
   9   7   0     1484.58     1553.42     38.72 o 
  10   7   0     7962.76     7313.93     84.35 o 
  11   7   0     1516.80     1098.86     39.92 o 
  12   7   0     3106.08     3467.33     65.51 o 
  13   7   0     1141.10     1123.83     50.11 o 
  14   7   0     2598.70     2638.08     73.13 o 
  15   7   0      497.91      472.95     68.37 o 
  16   7   0      755.19      750.35    137.23 o 
   0   8   0    41792.10    42921.40    586.33 o 
   1   8   0     1822.75     1831.78     50.11 o 
   2   8   0    16092.30    15641.50    124.31 o 
   3   8   0     4488.63     4952.34     54.66 o 
   4   8   0       19.82       33.17     10.39 o 
   5   8   0     5392.64     5923.00     57.39 o 
   6   8   0      810.10      830.36     51.22 o 
   7   8   0      235.34      297.04     22.15 o 
   8   8   0      468.51      533.24     28.03 o 
   9   8   0      319.42      364.12     26.54 o 
  10   8   0     2304.10     2125.38     47.00 o 
  11   8   0       64.08       21.33     27.33 o 
  12   8   0     2229.59     2344.15     59.71 o 
  13   8   0      208.10      160.42     33.54 o 
  14   8   0     1065.32     1275.89     53.71 o 
  15   8   0       43.61        1.16     40.95 o 
  16   8   0      907.06     1009.96     79.26 o 
   1   9   0        0.65       20.54     19.92 o 
   2   9   0     3077.15     3725.40     55.37 o 
   3   9   0     4881.43     4883.93     54.54 o 
   4   9   0     9947.23     9472.77     76.77 o 
   5   9   0     4002.22     4026.94     56.61 o 
   6   9   0    10304.16     9346.06     82.49 o 
   7   9   0      692.80      703.81     22.36 o 
   8   9   0     1309.31     1205.70     35.36 o 
   9   9   0        1.75       13.38     22.24 o 
  10   9   0      497.28      448.18     31.43 o 
  11   9   0      163.85      185.68     30.77 o 
  12   9   0     1054.66     1134.52     46.63 o 
  13   9   0       10.40       54.21     31.76 o 
  14   9   0       40.96       93.50     37.06 o 
  15   9   0        1.94        0.25     39.84 o 
  16   9   0       74.22        0.33     59.92 o 
   0  10   0    18923.95    18002.67    303.00 o 
   1  10   0     6926.43     7264.86    108.87 o 
   2  10   0     1511.70     1348.57     35.28 o 
   3  10   0      812.20      839.39     30.64 o 
   4  10   0        0.70       23.15     15.36 o 
   5  10   0    15543.32    14551.00    125.02 o 
   6  10   0    19487.77    20009.99    171.27 o 
   7  10   0     6210.70     6286.00     72.59 o 
   8  10   0    12420.55    12677.02    116.07 o 
   9  10   0        0.86        6.79     22.07 o 
  10  10   0      890.10      905.23     36.48 o 
  11  10   0     1600.21     1394.95     45.68 o 
  12  10   0      297.37      267.43     33.75 o 
  13  10   0     2201.74     2257.81     58.02 o 
  14  10   0     1317.26     1402.03     50.44 o 
  15  10   0      538.84      477.17     49.44 o 
  16  10   0      308.67      232.10     57.93 o 
   1  11   0     4842.29     4578.78     73.13 o 
   2  11   0    10518.20     9850.06    115.12 o 
   3  11   0      902.38     1113.94     32.38 o 
   4  11   0     1029.27     1025.11     28.95 o 
   5  11   0      169.38      270.70     34.74 o 
   6  11   0     2313.48     2400.43     50.98 o 
   7  11   0     6017.58     5562.27     68.12 o 
   8  11   0     6096.91     5697.73     71.43 o 
   9  11   0        0.26        0.75     22.73 o 
  10  11   0     2339.64     2242.95     51.14 o 
  11  11   0      127.39       59.22     28.45 o 
  12  11   0      178.76      182.29     32.26 o 
  13  11   0       18.48        0.25     31.84 o 
  14  11   0      208.74      122.45     35.90 o 
  15  11   0        2.79        0.08     37.89 o 
   0  12   0    32718.23    30949.10    393.27 o 
   1  12   0     2304.69     2177.64     59.63 o 
   2  12   0    63522.35    63063.62    562.89 o 
   3  12   0      370.47      325.94     25.51 o 
   4  12   0    38685.45    37462.57    271.98 o 
   5  12   0       55.82       35.03     19.92 o 
   6  12   0    14181.48    13939.91    122.16 o 
   7  12   0       70.02        0.08     17.19 o 
   8  12   0     3808.99     3703.28     57.56 o 
   9  12   0      246.53       57.48     25.67 o 
  10  12   0      435.01      287.97     30.81 o 
  11  12   0       24.24        0.70     27.50 o 
  12  12   0       88.10        0.70     30.06 o 
  13  12   0      161.66       77.52     34.66 o 
  14  12   0       60.53        0.99     35.12 o 
  15  12   0      261.58       93.30     39.38 o 
   1  13   0     1687.72     1624.69     74.08 o 
   2  13   0      221.70      286.48     25.55 o 
   3  13   0      136.00      141.50     23.11 o 
   4  13   0     2389.35     2147.66     35.12 o 
   5  13   0      713.51      729.19     27.46 o 
   6  13   0     4771.86     4572.40     53.17 o 
   7  13   0       22.62        1.33     21.37 o 
   8  13   0     2217.21     2340.39     49.65 o 
   9  13   0      199.28      122.28     26.30 o 
  10  13   0      240.95      137.07     29.03 o 
  11  13   0      145.78      157.40     31.80 o 
  12  13   0      226.38      143.03     34.08 o 
  13  13   0      163.09      106.51     35.36 o 
  14  13   0       36.07        0.12     34.29 o 
  15  13   0      129.71       32.63     38.26 o 
   0  14   0      547.57      586.83     38.84 o 
   1  14   0      448.53      396.17     35.32 o 
   2  14   0     3716.75     4132.95     70.73 o 
   3  14   0      383.82      320.89     44.68 o 
   4  14   0     7323.57     7191.77     74.17 o 
   5  14   0     2229.84     2096.44     43.98 o 
   6  14   0      263.21      197.53     26.71 o 
   7  14   0     1911.79     2041.57     42.69 o 
   8  14   0        7.83        0.08     22.49 o 
   9  14   0      539.36      435.68     30.02 o 
  10  14   0      368.94      283.45     30.93 o 
  11  14   0      747.65      636.64     36.11 o 
  12  14   0      536.38      598.50     39.59 o 
  13  14   0       63.70        0.83     33.17 o 
  14  14   0       18.65        0.70     34.41 o 
   1  15   0    14799.27    13620.34    216.58 o 
   2  15   0     5319.15     5320.06     82.08 o 
   3  15   0     3595.41     3246.69     66.05 o 
   4  15   0       22.63       10.89     21.33 o 
   5  15   0     6305.59     5651.84     71.39 o 
   6  15   0       82.19       47.33     24.89 o 
   7  15   0     6288.73     6344.64     83.28 o 
   8  15   0      106.79       82.45     24.72 o 
   9  15   0      392.34      423.13     28.90 o 
  10  15   0      394.52      425.33     32.92 o 
  11  15   0      100.91       68.78     31.72 o 
  12  15   0        2.26        0.46     31.76 o 
  13  15   0      251.54      113.09     36.07 o 
  14  15   0       65.32        0.04     36.48 o 
   0  16   0      438.55      471.17     62.20 o 
   1  16   0     1351.16     1320.04     59.26 o 
   2  16   0     3841.12     3832.36     69.90 o 
   3  16   0      280.52      376.38     34.99 o 
   4  16   0     4460.57     4387.79     55.12 o 
   5  16   0      764.02      701.53     34.87 o 
   6  16   0      311.10      344.53     30.40 o 
   7  16   0     1059.03     1112.94     43.44 o 
   8  16   0      110.32       84.85     27.21 o 
   9  16   0        3.00        0.12     27.74 o 
  10  16   0       48.45        1.57     29.82 o 
  11  16   0       64.85        0.41     33.50 o 
  12  16   0       77.82        0.08     34.20 o 
  13  16   0      143.64       47.58     38.30 o 
  14  16   0      221.41      323.87     42.49 o 
   1  17   0     3368.54     3218.12     90.23 o 
   2  17   0      392.66      376.01     36.86 o 
   3  17   0     7140.22     7113.96    116.16 o 
   4  17   0     2232.70     2353.72     46.63 o 
   5  17   0     2594.96     2451.16     55.78 o 
   6  17   0     1877.22     1827.48     59.67 o 
   7  17   0     2099.32     2055.90     57.19 o 
   8  17   0     4501.48     4696.26     81.58 o 
   9  17   0      957.15      926.14     41.16 o 
  10  17   0      566.41      687.83     39.92 o 
  11  17   0     1223.48     1248.44     50.15 o 
  12  17   0      277.76      243.37     38.68 o 
  13  17   0      253.72      154.50     39.59 o 
   0  18   0      363.89      295.30     65.55 o 
   1  18   0        2.90        0.79     37.27 o 
   2  18   0      688.55      536.68     41.91 o 
   3  18   0      131.26       56.69     32.80 o 
   4  18   0      224.18      209.25     28.37 o 
   5  18   0      205.25      317.62     32.67 o 
   6  18   0        5.67       47.99     29.90 o 
   7  18   0      341.95      452.74     38.55 o 
   8  18   0        0.13        1.70     35.74 o 
   9  18   0       54.46      118.93     33.71 o 
  10  18   0      317.57      282.75     37.97 o 
  11  18   0      159.73      147.34     37.35 o 
  12  18   0      245.40      213.47     43.36 o 
  13  18   0       26.66        4.31     38.97 o 
   1  19   0      109.56       13.46     42.94 o 
   2  19   0     1533.41     1631.40     59.92 o 
   3  19   0      144.27       37.02     33.38 o 
   4  19   0      597.69      799.01     37.60 o 
   5  19   0      268.90      365.24     31.47 o 
   6  19   0      405.89      383.29     35.32 o 
   7  19   0       34.27        0.08     33.25 o 
   8  19   0     2359.99     2276.12     69.07 o 
   9  19   0      126.64       93.26     41.00 o 
  10  19   0     1079.19     1106.52     47.99 o 
  11  19   0      299.35      316.29     40.50 o 
  12  19   0      202.91      154.96     40.04 o 
   0  20   0     1100.11     1034.43     90.77 o 
   1  20   0      191.33      164.65     54.41 o 
   2  20   0      170.71        0.75     33.00 o 
   3  20   0      204.84      228.71     41.95 o 
   4  20   0       24.60       40.38     27.54 o 
   5  20   0      795.62      881.38     40.00 o 
   6  20   0       84.49       42.28     31.55 o 
   7  20   0      107.84      177.03     37.72 o 
   8  20   0     1217.41     1487.38     61.04 o 
   9  20   0       20.58       52.30     41.16 o 
  10  20   0      201.41      265.40     39.75 o 
  11  20   0      112.45       46.92     37.60 o 
  12  20   0      322.08      268.55     42.78 o 
   1  21   0      285.42       85.93     37.97 o 
   2  21   0       11.04        0.08     38.06 o 
   3  21   0       19.52       22.94     30.93 o 
   4  21   0       13.29       44.64     29.48 o 
   5  21   0       87.19      162.45     32.42 o 
   6  21   0       74.39       43.77     39.01 o 
   7  21   0       79.28      135.99     37.60 o 
   8  21   0      284.94      363.42     44.97 o 
   9  21   0        2.26       44.89     42.16 o 
  10  21   0        0.31        0.12     43.48 o 
  11  21   0        0.79       23.56     38.51 o 
   0  22   0     1316.30     1219.41    103.94 o 
   1  22   0        0.29        0.17     35.65 o 
   2  22   0     1386.64     1503.48     70.65 o 
   3  22   0      381.05      444.71     32.47 o 
   4  22   0      672.80     1002.46     44.02 o 
   5  22   0      185.22      169.87     34.33 o 
   6  22   0       99.28      108.00     35.90 o 
   7  22   0      153.01      105.06     39.01 o 
   8  22   0      474.01      495.14     47.29 o 
   9  22   0      597.03      650.35     52.96 o 
  10  22   0      350.97      415.10     51.27 o 
  11  22   0      215.83      289.29     42.57 o 
   1  23   0      479.33      490.17     48.95 o 
   2  23   0        9.21       26.79     44.76 o 
   3  23   0       89.83       70.02     27.25 o 
   4  23   0       46.21      101.70     33.25 o 
   5  23   0       49.89        0.29     33.87 o 
   6  23   0      210.50      248.01     40.04 o 
   7  23   0       20.94        0.04     37.72 o 
   8  23   0       26.59       54.16     43.03 o 
   9  23   0        0.47       50.98     45.39 o 
  10  23   0       70.15      110.15     48.16 o 
   0  24   0      782.20      860.55    114.71 o 
   1  24   0       45.86       19.96     55.41 o 
   2  24   0     1451.96     1684.86     79.63 o 
   3  24   0      230.99      332.32     36.73 o 
   4  24   0      664.06      993.23     45.51 o 
   5  24   0       43.02        1.82     35.36 o 
   6  24   0      201.75      234.09     41.53 o 
   7  24   0        2.35        0.00     38.88 o 
   8  24   0       83.92       12.13     42.69 o 
   9  24   0       47.57       42.49     45.26 o 
   1  25   0      213.90      242.04     52.80 o 
   2  25   0       88.08      252.31     30.77 o 
   3  25   0        0.18       18.63     30.69 o 
   4  25   0        0.89       29.86     35.86 o 
   5  25   0       29.07        3.27     40.29 o 
   6  25   0        3.32        4.35     38.68 o 
   7  25   0       80.37       62.07     42.94 o 
   8  25   0       17.16        0.21     42.49 o 
   0  26   0      208.22      216.08     56.57 o 
   1  26   0        4.04        0.46     27.83 o 
   2  26   0       27.88       20.00     30.15 o 
   3  26   0       30.47       70.36     31.84 o 
   4  26   0       32.16       34.99     37.10 o 
   5  26   0        0.41        1.66     37.31 o 
   6  26   0       64.20        0.04     38.88 o 
   7  26   0       23.66        7.95     41.12 o 
   1  27   0      394.92      516.22     34.41 o 
   2  27   0        0.01        0.41     35.61 o 
   3  27   0      548.43      807.17     41.16 o 
   4  27   0        7.36        2.15     38.59 o 
   5  27   0      278.70      382.71     44.56 o 
   0  28   0       18.14        0.41     38.76 o 
   1  28   0        2.43        0.25     28.82 o 
   2  28   0       56.70       89.78     37.77 o 
   3  28   0        2.02        2.24     36.81 o 
   4  28   0       45.59        0.29     38.10 o 
 -17   1   1      156.62       47.54    100.05 o 
 -16   1   1        5.16        0.83     91.27 o 
 -15   1   1       61.28        2.73     58.93 o 
 -14   1   1      524.93      677.35     53.63 o 
 -13   1   1       30.91       83.73     32.09 o 
 -12   1   1      524.42      398.57     38.84 o 
 -11   1   1      153.88       20.50     23.94 o 
 -10   1   1      523.28      445.37     27.70 o 
  -9   1   1     1065.49      981.05     24.56 o 
  -8   1   1     3526.46     3990.17     52.05 o 
  -7   1   1      554.93      530.09     26.05 o 
  -6   1   1      182.57      103.36     30.85 o 
  -5   1   1      108.98       47.95     11.31 o 
  -4   1   1    15191.52    15771.69    114.62 o 
  -3   1   1     7792.87     8735.17     81.08 o 
  -2   1   1   198110.70   220755.00   1898.08 o 
  -1   1   1    74626.47    74632.50   1142.92 o 
   0   1   1   176572.36   136147.98   1215.81 o 
   1   1   1     1659.76     1300.90     11.80 o 
   2   1   1    15293.85    17499.87     30.85 o 
   3   1   1   155119.66   180338.56   2681.48 o 
   4   1   1    25947.15    27496.94    217.24 o 
   5   1   1    26397.26    29589.48    166.18 o 
   6   1   1    30624.06    30399.01    210.20 o 
   7   1   1     6526.32     7059.05     53.05 o 
   8   1   1    17560.91    18912.91    129.95 o 
   9   1   1      239.31      111.35     15.65 o 
  10   1   1    21731.00    22775.04    179.60 o 
  11   1   1      650.82      763.19     37.27 o 
  12   1   1     3427.89     3657.98     92.92 o 
  13   1   1        9.71        0.08     38.55 o 
  14   1   1     1045.98     1206.41     70.15 o 
  15   1   1       66.81       24.97     61.87 o 
  16   1   1       52.78       32.05     93.84 o 
 -17   2   1       58.56        0.08     97.27 o 
 -16   2   1      393.74      133.59     70.89 o 
 -15   2   1      386.61      478.83     60.00 o 
 -14   2   1        1.57      154.05     53.92 o 
 -13   2   1      522.29      613.49     67.42 o 
 -12   2   1      632.32      566.99     44.76 o 
 -11   2   1       77.87      118.02     22.32 o 
 -10   2   1        0.79        0.21     15.16 o 
  -9   2   1     1658.25     1660.59     36.15 o 
  -8   2   1    19004.92    20291.79    141.00 o 
  -7   2   1    35728.42    37176.55    257.08 o 
  -6   2   1     3887.17     3723.20     33.13 o 
  -5   2   1    20556.32    23049.72    159.55 o 
  -4   2   1    10322.63    11883.93    124.81 o 
  -3   2   1      965.41      954.01    106.80 o 
  -2   2   1    96414.91   106108.71   1729.63 o 
  -1   2   1   101397.93   116541.63    624.55 o 
   0   2   1   301762.47   333629.00   9510.74 o 
   1   2   1   353753.47   380802.72   2891.97 o 
   2   2   1    11095.49    14235.87    526.53 o 
   3   2   1    13380.67    12265.94    494.36 o 
   4   2   1    28902.23    32685.52    467.52 o 
   5   2   1     1206.19     1111.91     29.90 o 
   6   2   1    22838.74    25859.07    246.68 o 
   7   2   1     1204.94     1515.12     32.34 o 
   8   2   1      654.90      558.42     28.61 o 
   9   2   1    12973.60    13385.55    107.09 o 
  10   2   1     5594.93     5320.93     90.65 o 
  11   2   1      280.13       72.80     24.39 o 
  12   2   1      815.83      881.42     54.95 o 
  13   2   1      364.38      592.50     55.12 o 
  14   2   1        3.79        0.91     45.80 o 
  15   2   1       62.52       21.08     50.35 o 
  16   2   1      212.37       17.10    104.69 o 
 -17   3   1      164.20       85.47     72.96 o 
 -16   3   1      197.26        0.04     58.26 o 
 -15   3   1       29.15        1.95     50.77 o 
 -14   3   1     4512.25     5288.96    142.53 o 
 -13   3   1     2733.17     3111.40     96.03 o 
 -12   3   1     7880.84     8008.50    108.29 o 
 -11   3   1     9143.60     9710.34    103.65 o 
 -10   3   1     5343.44     4842.35     71.35 o 
  -9   3   1        2.81        5.38     12.67 o 
  -8   3   1    18391.14    17623.36    145.14 o 
  -7   3   1     1557.94     1688.59     24.51 o 
  -6   3   1    56369.68    57394.34    452.45 o 
  -5   3   1    17822.83    16900.54    119.97 o 
  -4   3   1    11214.14    12401.97    197.32 o 
  -3   3   1     8827.56    11475.04    130.57 o 
  -2   3   1     5231.96     5947.89     22.32 o 
  -1   3   1   142036.72   156462.14   2084.14 o 
   0   3   1     9833.79    10030.20    693.62 o 
   1   3   1    24560.58    27264.96    191.03 o 
   2   3   1     6080.48     7091.93    353.48 o 
   3   3   1       85.96       45.72     35.53 o 
   4   3   1    23720.20    25941.27    263.33 o 
   5   3   1    18064.51    19747.21    104.15 o 
   6   3   1     4252.90     4003.63     45.39 o 
   7   3   1    23651.84    23922.36    136.57 o 
   8   3   1       89.90      120.92     19.84 o 
   9   3   1      335.33      427.15     20.79 o 
  10   3   1      225.45       92.84     33.29 o 
  11   3   1     1982.18     1793.81     49.40 o 
  12   3   1     2159.95     2353.10     65.97 o 
  13   3   1     1840.05     2249.95    121.46 o 
  14   3   1      176.63       90.73     50.19 o 
  15   3   1      800.71      773.79     88.25 o 
  16   3   1      176.79        0.99     71.93 o 
 -17   4   1      227.97      184.19     64.52 o 
 -16   4   1      156.86       30.31     81.00 o 
 -15   4   1      700.71      726.09     65.59 o 
 -14   4   1       26.40      215.62     77.02 o 
 -13   4   1        2.58       13.83     24.51 o 
 -12   4   1      553.93      605.34     38.39 o 
 -11   4   1     2826.65     2802.03     54.66 o 
 -10   4   1      485.10      450.71     44.56 o 
  -9   4   1     4327.26     4065.91     52.26 o 
  -8   4   1     6705.81     6865.62     64.72 o 
  -7   4   1     6406.09     6862.47     78.72 o 
  -6   4   1      797.95      549.02     20.83 o 
  -5   4   1     7401.90     8110.83     94.00 o 
  -4   4   1     1444.76     1370.52     33.17 o 
  -3   4   1    83067.77    90533.47    917.57 o 
  -2   4   1       78.22      109.41     29.11 o 
  -1   4   1    14543.77    16427.13    214.75 o 
   0   4   1     4277.62     4178.88    154.05 o 
   1   4   1    42533.64    49852.62    670.97 o 
   2   4   1    31635.90    33154.12    311.03 o 
   3   4   1    40282.71    44213.20    525.25 o 
   4   4   1      156.79       81.74     16.40 o 
   5   4   1    20333.49    20993.99    162.12 o 
   6   4   1     1595.44     1750.99     27.41 o 
   7   4   1     6786.21     7107.79     66.92 o 
   8   4   1        5.04       14.62     14.33 o 
   9   4   1     2968.64     3156.75     53.63 o 
  10   4   1     1957.22     1832.70     53.75 o 
  11   4   1     2884.74     2696.14     58.76 o 
  12   4   1      378.77      407.19     46.75 o 
  13   4   1     1377.37     1616.66     63.48 o 
  14   4   1       26.98        0.08     48.95 o 
  15   4   1      158.34       53.83     53.87 o 
  16   4   1      522.02      381.31     67.13 o 
 -17   5   1        9.08        2.19     60.75 o 
 -16   5   1      251.10      151.64     62.57 o 
 -15   5   1      163.51       94.54     54.66 o 
 -14   5   1     1071.75     1262.52     66.38 o 
 -13   5   1      825.03     1021.63     43.89 o 
 -12   5   1     3085.46     3045.23     59.55 o 
 -11   5   1      288.42      340.10     31.26 o 
 -10   5   1     5052.35     4664.99     66.34 o 
  -9   5   1      898.91      847.09     33.46 o 
  -8   5   1     5308.25     5517.55     51.14 o 
  -7   5   1     3006.18     3401.11     39.42 o 
  -6   5   1     2185.86     1847.64     37.56 o 
  -5   5   1    27227.50    29593.91    193.92 o 
  -4   5   1    11133.74    11566.81    102.49 o 
  -3   5   1     2854.56     3078.19     48.28 o 
  -2   5   1      799.61      846.30     34.87 o 
  -1   5   1     5476.77     5757.65    108.91 o 
   0   5   1     1225.27     1336.72    102.61 o 
   1   5   1     1858.10     2371.32     59.80 o 
   2   5   1      807.40      552.37     12.30 o 
   3   5   1      470.96      539.95    130.69 o 
   4   5   1    15346.79    15533.09    120.59 o 
   5   5   1      875.59     1001.01     25.26 o 
   6   5   1    16177.40    16788.56    145.10 o 
   7   5   1     3317.48     3553.33     46.79 o 
   8   5   1     7799.39     7576.51     77.60 o 
   9   5   1     1381.49     1282.39     33.54 o 
  10   5   1     1592.06     1740.39     48.12 o 
  11   5   1     1324.04     1123.09     44.27 o 
  12   5   1      252.76      273.52     35.07 o 
  13   5   1     1004.47     1169.30     49.90 o 
  14   5   1       76.37       74.50     43.07 o 
  15   5   1      213.13       78.89     61.04 o 
  16   5   1        0.09       54.00     61.66 o 
 -16   6   1       12.03        3.06     56.40 o 
 -15   6   1      661.73      695.49     71.27 o 
 -14   6   1      255.14      379.98     47.79 o 
 -13   6   1     1593.95     1636.62     54.62 o 
 -12   6   1      672.28      626.79     39.51 o 
 -11   6   1     3692.55     3986.32     65.55 o 
 -10   6   1     3696.25     3643.40     67.54 o 
  -9   6   1     4495.99     4617.54     62.12 o 
  -8   6   1    18694.27    18437.36    146.30 o 
  -7   6   1       14.01        0.12     15.16 o 
  -6   6   1    30438.79    32466.96    213.76 o 
  -5   6   1     7103.77     8037.70     71.56 o 
  -4   6   1    23703.84    24222.71    189.45 o 
  -3   6   1     9876.59    10289.71    139.76 o 
  -2   6   1    66925.47    71111.63    865.31 o 
  -1   6   1      161.16      207.55     18.88 o 
   0   6   1    44581.90    44936.80   2688.60 o 
   1   6   1     5000.63     4785.91     57.02 o 
   2   6   1     5462.64     6169.31    106.71 o 
   3   6   1     3566.75     3667.13     72.34 o 
   4   6   1      511.44      531.29     27.17 o 
   5   6   1    10852.20    11036.22     94.75 o 
   6   6   1      246.58      330.91     18.43 o 
   7   6   1      393.98      379.44     21.66 o 
   8   6   1      186.34      116.57     18.97 o 
   9   6   1      706.59      688.61     29.82 o 
  10   6   1    10478.87    10276.05    104.85 o 
  11   6   1     3666.65     3839.77     65.10 o 
  12   6   1     3296.40     3290.75     64.60 o 
  13   6   1     3420.57     3548.61     75.99 o 
  14   6   1     3164.37     3090.08     82.57 o 
  15   6   1      560.13      570.76     65.35 o 
  16   6   1     1597.52     1861.81     95.24 o 
 -16   7   1      667.72      486.28     95.20 o 
 -15   7   1       72.57       19.84     47.00 o 
 -14   7   1     2278.07     2629.89     68.62 o 
 -13   7   1     1259.78     1455.03     49.20 o 
 -12   7   1     6604.79     6357.43     82.28 o 
 -11   7   1     1565.94     1561.09     46.38 o 
 -10   7   1     2074.55     2006.37     48.66 o 
  -9   7   1      393.82      373.31     24.31 o 
  -8   7   1     3881.80     3789.04     58.02 o 
  -7   7   1     1376.19     1358.18     29.82 o 
  -6   7   1    72092.70    72002.28    520.36 o 
  -5   7   1    15794.85    16318.72    125.80 o 
  -4   7   1     5285.36     6058.78     66.63 o 
  -3   7   1      223.35      269.95     16.81 o 
  -2   7   1        3.72       18.55     16.27 o 
  -1   7   1    15573.96    15341.27    182.91 o 
   0   7   1      873.05      753.75     19.88 o 
   1   7   1     7583.04     7134.99     97.36 o 
   2   7   1      217.61      231.90     24.10 o 
   3   7   1      720.58      815.12     22.03 o 
   4   7   1    15649.40    15445.88    157.61 o 
   5   7   1     8079.56     7923.74     70.94 o 
   6   7   1    11113.00    10427.49     89.53 o 
   7   7   1    12600.64    12716.15    104.44 o 
   8   7   1      339.28      391.24     25.72 o 
   9   7   1        0.62       11.31     21.66 o 
  10   7   1     1819.04     1737.29     46.84 o 
  11   7   1       62.26       74.04     30.27 o 
  12   7   1      766.81      872.35     40.54 o 
  13   7   1     1232.32     1434.87     46.17 o 
  14   7   1      102.22      236.37     42.78 o 
  15   7   1      219.93      133.84     58.51 o 
  16   7   1      115.93       63.44     62.24 o 
 -16   8   1      108.71       53.58     60.38 o 
 -15   8   1      416.29      473.61     50.48 o 
 -14   8   1      362.35      382.96     41.00 o 
 -13   8   1     2082.50     2155.36     55.99 o 
 -12   8   1     1086.53     1116.96     45.22 o 
 -11   8   1      262.91      190.74     29.73 o 
 -10   8   1       21.18        1.08     32.51 o 
  -9   8   1     1121.43     1026.73     31.06 o 
  -8   8   1     2998.51     2787.24     49.32 o 
  -7   8   1    26342.13    26182.03    180.92 o 
  -6   8   1       25.40      125.56     16.32 o 
  -5   8   1    29200.04    30525.77    201.83 o 
  -4   8   1    10818.30    11332.09     94.91 o 
  -3   8   1     2457.85     2447.35     68.62 o 
  -2   8   1    13568.54    12780.34    163.41 o 
  -1   8   1     2157.89     2360.26     61.74 o 
   0   8   1     1993.19     1630.20     46.59 o 
   1   8   1    20349.18    20211.50    242.83 o 
   2   8   1     4921.88     4725.08     56.36 o 
   3   8   1      354.72      353.06     15.78 o 
   4   8   1     1298.63     1577.69     23.11 o 
   5   8   1        3.40       23.94     12.51 o 
   6   8   1    27858.11    28993.42    233.14 o 
   7   8   1     1474.22     1470.15     34.00 o 
   8   8   1     3627.77     3257.38     50.85 o 
   9   8   1     2756.52     2761.53     49.86 o 
  10   8   1        8.74        1.08     27.04 o 
  11   8   1      333.10      238.36     34.00 o 
  12   8   1     1457.98     1345.34     46.63 o 
  13   8   1       10.58       15.11     30.85 o 
  14   8   1     1450.49     1490.44     61.00 o 
  15   8   1      280.54      294.59     50.23 o 
  16   8   1      156.78      164.94     64.06 o 
 -16   9   1     1230.15     1247.73     82.61 o 
 -15   9   1      686.44      709.32     51.06 o 
 -14   9   1     2341.71     2280.13     62.86 o 
 -13   9   1      722.73      776.15     40.00 o 
 -12   9   1     3545.89     3560.54     77.35 o 
 -11   9   1      792.70      736.11     35.20 o 
 -10   9   1    11362.90    10907.35    110.11 o 
  -9   9   1     4116.50     3974.35     55.53 o 
  -8   9   1    11387.60    10776.57    104.81 o 
  -7   9   1    15294.69    14672.50    117.94 o 
  -6   9   1     9146.39     9765.38     84.06 o 
  -5   9   1     1108.09     1399.42     29.57 o 
  -4   9   1    17765.90    17725.51    130.53 o 
  -3   9   1     1309.13     1468.74     26.42 o 
  -2   9   1    14537.98    14063.97    123.61 o 
  -1   9   1      445.73      675.15    105.68 o 
   0   9   1      419.66      319.73     19.50 o 
   1   9   1     4999.80     5081.42     87.83 o 
   2   9   1      135.83      130.19     19.09 o 
   3   9   1    10570.00     9816.73    114.09 o 
   4   9   1      238.59      213.88     12.63 o 
   5   9   1     1604.90     1692.89     40.58 o 
   6   9   1       23.10       39.30     20.91 o 
   7   9   1      581.42      551.83     27.66 o 
   8   9   1     2358.69     1991.55     41.66 o 
   9   9   1     2705.02     2484.95     47.62 o 
  10   9   1       21.73        1.08     27.17 o 
  11   9   1     2266.64     2032.21     50.27 o 
  12   9   1      110.29      134.42     31.10 o 
  13   9   1      755.45      745.51     40.21 o 
  14   9   1       76.84       89.53     35.94 o 
  15   9   1      726.77      605.54     57.10 o 
  16   9   1       71.44        0.25     65.26 o 
 -16  10   1      231.83      250.82     57.27 o 
 -15  10   1        0.12        0.50     37.81 o 
 -14  10   1      439.66      525.99     41.29 o 
 -13  10   1        6.14        0.25     30.69 o 
 -12  10   1       20.63       26.21     29.69 o 
 -11  10   1        7.30        1.41     26.38 o 
 -10  10   1      217.36      138.06     26.92 o 
  -9  10   1      600.08      606.87     28.32 o 
  -8  10   1     2585.89     2583.63     48.45 o 
  -7  10   1     4870.18     4937.10     85.51 o 
  -6  10   1     9232.31     8568.95     79.01 o 
  -5  10   1     6539.74     6759.03     62.20 o 
  -4  10   1    30204.41    29574.70    216.99 o 
  -3  10   1    13019.80    13044.99    130.61 o 
  -2  10   1    33191.91    33112.92    305.73 o 
  -1  10   1    19982.94    22145.03    333.48 o 
   0  10   1    31068.15    30917.63    344.95 o 
   1  10   1    15254.90    15419.00    218.85 o 
   2  10   1    26537.96    26104.10    275.88 o 
   3  10   1     8480.07     8787.31     98.56 o 
   4  10   1     1457.41     1213.90     25.43 o 
   5  10   1      818.75      889.99     28.53 o 
   6  10   1     2730.65     2978.02     64.23 o 
   7  10   1      968.98      977.24     27.58 o 
   8  10   1       51.60       56.77     22.82 o 
   9  10   1       83.97       33.46     24.72 o 
  10  10   1      223.82      201.13     29.57 o 
  11  10   1      105.18      100.38     29.53 o 
  12  10   1      252.01      357.54     34.45 o 
  13  10   1       47.85        0.21     32.09 o 
  14  10   1      278.94      280.39     38.43 o 
  15  10   1       88.92       17.52     42.40 o 
 -16  11   1       82.04        0.37     41.74 o 
 -15  11   1      259.04      153.43     40.62 o 
 -14  11   1        0.20        0.00     32.76 o 
 -13  11   1       94.71       22.36     31.97 o 
 -12  11   1       26.79        0.21     29.61 o 
 -11  11   1        1.57        0.08     25.96 o 
 -10  11   1      128.03       65.26     26.05 o 
  -9  11   1      378.32      231.24     26.09 o 
  -8  11   1       13.33        0.83     21.16 o 
  -7  11   1      966.08      756.15     24.80 o 
  -6  11   1      362.87      350.70     19.01 o 
  -5  11   1      120.54       45.68     17.68 o 
  -4  11   1     8921.62     8837.62     86.22 o 
  -3  11   1     2206.15     2108.36     33.83 o 
  -2  11   1    16673.11    15626.63    184.48 o 
  -1  11   1    11698.17    11205.58    164.98 o 
   0  11   1     4613.46     4577.20    106.09 o 
   1  11   1      766.41      733.87     38.93 o 
   2  11   1    12487.61    12067.79    163.28 o 
   3  11   1     1789.65     1696.17     31.51 o 
   4  11   1    37778.78    36765.30    262.91 o 
   5  11   1      200.78      144.52     19.09 o 
   6  11   1    28602.82    28675.84    203.99 o 
   7  11   1     1528.72     1455.94     39.26 o 
   8  11   1     9559.12     9098.79     87.54 o 
   9  11   1        5.51        0.37     24.14 o 
  10  11   1     4420.84     4258.59     63.85 o 
  11  11   1      416.33      469.59     33.96 o 
  12  11   1     2592.24     2892.63     59.67 o 
  13  11   1      152.02      109.49     33.50 o 
  14  11   1      538.74      623.31     42.16 o 
  15  11   1      159.42      123.73     44.06 o 
 -15  12   1      421.37      370.25     42.74 o 
 -14  12   1       48.13        0.04     33.83 o 
 -13  12   1     1105.60     1158.74     45.14 o 
 -12  12   1      263.05      219.52     33.92 o 
 -11  12   1       47.87        0.95     25.88 o 
 -10  12   1       18.54        0.33     24.60 o 
  -9  12   1      589.61      594.86     30.60 o 
  -8  12   1     1868.78     1914.11     44.89 o 
  -7  12   1     7344.10     7012.88     76.32 o 
  -6  12   1       41.91       29.98     19.01 o 
  -5  12   1     2300.57     2217.98     37.85 o 
  -4  12   1      132.42       25.59     22.03 o 
  -3  12   1     3000.13     2748.03     38.14 o 
  -2  12   1     3084.38     2718.96     53.30 o 
  -1  12   1      682.52      699.63     35.90 o 
   0  12   1    13593.95    12791.89    177.36 o 
   1  12   1    10109.08    10038.52    152.35 o 
   2  12   1      646.92      528.02     49.20 o 
   3  12   1      380.16      277.45     25.67 o 
   4  12   1      406.94      310.25     29.36 o 
   5  12   1     2786.94     2434.76     44.89 o 
   6  12   1     5027.37     4483.33     52.30 o 
   7  12   1        0.20        2.44     21.08 o 
   8  12   1      764.07      742.49     31.93 o 
   9  12   1      219.61      177.11     27.54 o 
  10  12   1        1.85        0.08     26.92 o 
  11  12   1     1116.61      958.36     39.84 o 
  12  12   1      149.27       97.81     32.92 o 
  13  12   1       37.71        0.08     31.97 o 
  14  12   1      306.96      161.71     38.01 o 
  15  12   1       52.21        0.04     40.54 o 
 -15  13   1        4.64        0.08     34.20 o 
 -14  13   1      168.08      137.28     37.27 o 
 -13  13   1       99.05       63.85     33.25 o 
 -12  13   1       39.80        0.04     29.28 o 
 -11  13   1        6.98        0.29     26.83 o 
 -10  13   1      285.61      237.12     28.90 o 
  -9  13   1      407.17      439.90     29.15 o 
  -8  13   1      924.92      852.64     31.68 o 
  -7  13   1     5653.72     5261.97     63.52 o 
  -6  13   1     6183.13     5727.00     63.77 o 
  -5  13   1       51.65        4.39     24.43 o 
  -4  13   1    10508.93    10413.45     97.81 o 
  -3  13   1      256.80      276.37     18.47 o 
  -2  13   1     2659.08     2722.81     64.43 o 
  -1  13   1    13408.50    12709.90    157.44 o 
   0  13   1    15000.93    14165.47    155.58 o 
   1  13   1      520.65      557.92     39.96 o 
   2  13   1    22492.82    22621.49    234.18 o 
   3  13   1       54.80       94.08     20.75 o 
   4  13   1     9215.00     9061.53     96.65 o 
   5  13   1     1127.85      981.55     30.97 o 
   6  13   1     9462.14     9207.04     92.26 o 
   7  13   1      440.20      397.66     26.34 o 
   8  13   1     8434.90     8211.29     93.30 o 
   9  13   1       24.19        0.33     24.47 o 
  10  13   1      476.59      503.59     33.92 o 
  11  13   1      167.89      125.27     32.09 o 
  12  13   1      370.04      309.83     35.49 o 
  13  13   1      199.58       23.48     34.74 o 
  14  13   1       61.79        0.75     34.62 o 
  15  13   1      114.44       41.00     38.14 o 
 -15  14   1       49.90        2.03     35.65 o 
 -14  14   1      328.60      337.49     39.09 o 
 -13  14   1        4.09        1.62     31.64 o 
 -12  14   1        0.18        0.04     30.31 o 
 -11  14   1      138.65      122.45     30.15 o 
 -10  14   1       49.04        0.41     25.47 o 
  -9  14   1     1059.17      958.94     35.28 o 
  -8  14   1      487.24      452.70     29.69 o 
  -7  14   1     1969.19     1830.46     44.35 o 
  -6  14   1     4244.81     3961.81     55.90 o 
  -5  14   1     3538.68     3366.57     55.16 o 
  -4  14   1    12504.67    12472.58    120.13 o 
  -3  14   1    12587.92    11947.74    110.98 o 
  -2  14   1     6944.78     6914.65     91.72 o 
  -1  14   1     5058.83     4838.21     81.74 o 
   0  14   1     1140.23     1043.21     35.61 o 
   1  14   1     2586.41     2509.26     69.40 o 
   2  14   1    11434.61    10864.53    131.68 o 
   3  14   1    12045.22    12087.25    116.11 o 
   4  14   1     3386.68     3135.09     57.19 o 
   5  14   1     8074.40     7845.26     79.67 o 
   6  14   1      125.95       54.08     23.15 o 
   7  14   1     1177.72     1071.16     35.61 o 
   8  14   1       44.04        0.62     23.73 o 
   9  14   1      500.71      334.39     32.47 o 
  10  14   1       51.64        0.12     27.17 o 
  11  14   1      413.70      354.55     35.32 o 
  12  14   1      102.75       46.05     33.34 o 
  13  14   1      180.32       79.59     36.11 o 
  14  14   1      131.83       90.44     37.48 o 
 -14  15   1      298.07      215.13     39.01 o 
 -13  15   1      111.76       50.31     34.16 o 
 -12  15   1      765.41      759.46     42.65 o 
 -11  15   1      157.81      128.29     31.26 o 
 -10  15   1     1484.62     1578.81     47.08 o 
  -9  15   1       98.67       54.21     25.63 o 
  -8  15   1     1530.78     1627.30     40.50 o 
  -7  15   1      269.18      311.36     35.49 o 
  -6  15   1     2651.05     2713.37     54.37 o 
  -5  15   1       80.09       22.90     23.36 o 
  -4  15   1     1733.63     1689.50     45.10 o 
  -3  15   1      524.91      460.90     29.11 o 
  -2  15   1     3593.28     3287.19    109.65 o 
  -1  15   1     2992.90     3021.13     81.79 o 
   0  15   1      236.54      235.62     31.06 o 
   1  15   1      766.44      831.02     49.86 o 
   2  15   1      613.97      673.66     35.70 o 
   3  15   1     2350.75     2242.45     47.29 o 
   4  15   1      175.49      139.97     36.19 o 
   5  15   1     1986.70     1893.44     44.31 o 
   6  15   1      843.30      806.63     31.60 o 
   7  15   1     2203.51     1904.87     46.21 o 
   8  15   1      883.59      894.79     33.87 o 
   9  15   1      786.80      639.29     34.74 o 
  10  15   1       88.84       15.90     22.28 o 
  11  15   1        3.52        0.04     31.68 o 
  12  15   1        0.15        0.37     34.00 o 
  13  15   1      239.78      145.89     38.64 o 
  14  15   1       68.10        1.90     38.68 o 
 -14  16   1       21.01       52.92     38.18 o 
 -13  16   1      157.56       69.20     35.36 o 
 -12  16   1        0.38        0.04     31.72 o 
 -11  16   1      165.94       61.25     32.13 o 
 -10  16   1       10.59       23.11     28.82 o 
  -9  16   1      357.89      248.05     30.35 o 
  -8  16   1     2410.41     2410.58     52.14 o 
  -7  16   1        3.33        0.46     26.63 o 
  -6  16   1      207.15      258.32     29.32 o 
  -5  16   1      426.17      410.17     28.95 o 
  -4  16   1      123.60       64.10     24.18 o 
  -3  16   1     7923.46     7874.00     89.20 o 
  -2  16   1        0.41        0.08     24.14 o 
  -1  16   1     5140.76     4945.22    105.22 o 
   0  16   1        9.58        0.00     26.50 o 
   1  16   1     3477.15     3462.52     82.32 o 
   2  16   1       36.63        0.12     26.83 o 
   3  16   1    10924.85    11102.51    108.37 o 
   4  16   1      237.97      315.96     32.88 o 
   5  16   1     9509.92     9615.47    106.18 o 
   6  16   1      153.42      115.95     27.54 o 
   7  16   1     3733.33     3952.57     63.03 o 
   8  16   1      146.07       95.53     30.44 o 
   9  16   1      567.29      569.68     36.61 o 
  10  16   1       85.72       55.32     32.30 o 
  11  16   1     2948.63     2913.34     65.72 o 
  12  16   1       37.15        1.28     40.13 o 
  13  16   1      720.78      749.36     47.08 o 
  14  16   1       45.94        0.12     37.97 o 
 -14  17   1       41.31        0.21     38.01 o 
 -13  17   1        1.94        0.33     36.94 o 
 -12  17   1       17.34       41.16     36.36 o 
 -11  17   1      150.15       95.49     37.06 o 
 -10  17   1      653.25      768.41     40.79 o 
  -9  17   1     1103.70     1100.06     47.91 o 
  -8  17   1      230.26      249.79     35.20 o 
  -7  17   1     2466.03     2532.36     64.48 o 
  -6  17   1      181.93      179.27     34.49 o 
  -5  17   1        0.64       19.38     25.84 o 
  -4  17   1       87.69      126.63     26.13 o 
  -3  17   1      939.52      940.72     36.61 o 
  -2  17   1      378.84      360.56     37.43 o 
  -1  17   1     3725.49     3636.57     76.77 o 
   0  17   1     3155.84     3070.57     86.92 o 
   1  17   1      460.22      409.71     54.00 o 
   2  17   1     3228.26     3271.41     75.53 o 
   3  17   1      300.51      329.38     25.63 o 
   4  17   1     1011.55     1132.99     44.39 o 
   5  17   1       10.58        1.16     24.51 o 
   6  17   1      707.27      621.15     34.54 o 
   7  17   1        3.88        0.25     29.82 o 
   8  17   1     3399.95     3573.05     68.53 o 
   9  17   1      238.97      264.82     33.34 o 
  10  17   1      541.02      622.77     40.13 o 
  11  17   1      416.61      499.86     40.46 o 
  12  17   1       27.86        0.08     35.03 o 
  13  17   1       70.20       25.67     38.14 o 
 -13  18   1      497.67      496.43     45.14 o 
 -12  18   1      220.01      157.36     39.17 o 
 -11  18   1      354.15      331.20     38.88 o 
 -10  18   1     1026.75      896.91     44.52 o 
  -9  18   1      300.55      319.73     39.46 o 
  -8  18   1      910.68      858.60     46.55 o 
  -7  18   1     1426.49     1545.47     57.31 o 
  -6  18   1     3288.58     3521.78     68.41 o 
  -5  18   1      164.29      180.63     28.24 o 
  -4  18   1     4491.33     4683.67     81.54 o 
  -3  18   1      137.47       51.27     26.34 o 
  -2  18   1      686.19      608.28     48.12 o 
  -1  18   1        2.54        0.25     29.82 o 
   0  18   1       60.37       15.03     39.59 o 
   1  18   1     1354.24     1420.25     82.82 o 
   2  18   1     1593.46     1607.88     42.94 o 
   3  18   1       11.05        0.25     22.94 o 
   4  18   1       27.01        1.74     30.60 o 
   5  18   1      141.40      186.72     27.17 o 
   6  18   1     1151.71     1103.58     45.22 o 
   7  18   1      392.56      455.26     42.61 o 
   8  18   1      630.16      748.99     42.28 o 
   9  18   1      895.23     1100.93     48.53 o 
  10  18   1      104.14       62.49     33.83 o 
  11  18   1      205.02      129.74     35.99 o 
  12  18   1      594.89      595.85     43.07 o 
  13  18   1      175.50      108.12     40.50 o 
 -13  19   1       48.68       53.25     39.84 o 
 -12  19   1      594.23      787.54     47.99 o 
 -11  19   1       24.93       10.06     35.65 o 
 -10  19   1     1012.87     1364.18     54.41 o 
  -9  19   1       64.44      130.69     37.93 o 
  -8  19   1     1859.43     2180.87     66.55 o 
  -7  19   1      107.75      107.54     34.91 o 
  -6  19   1        2.41        1.99     30.15 o 
  -5  19   1        5.97       60.09     28.20 o 
  -4  19   1     1679.39     2188.37     58.31 o 
  -3  19   1      282.57      314.18     27.58 o 
  -2  19   1     1273.57     1197.75     55.61 o 
  -1  19   1      204.55      193.80     34.49 o 
   0  19   1      565.52      416.30     51.18 o 
   1  19   1      176.02       83.57     35.07 o 
   2  19   1      247.73      222.54     32.09 o 
   3  19   1      145.67      207.92     27.95 o 
   4  19   1       17.48        1.24     29.86 o 
   5  19   1       15.22       18.26     27.58 o 
   6  19   1       26.90        1.82     30.69 o 
   7  19   1      279.92      245.77     38.55 o 
   8  19   1        9.81        1.95     36.94 o 
   9  19   1      422.89      373.02     41.24 o 
  10  19   1       53.76        0.12     37.64 o 
  11  19   1       38.78        4.02     36.48 o 
  12  19   1       94.72      108.62     39.59 o 
 -12  20   1       77.54      119.18     40.38 o 
 -11  20   1      139.79      193.22     39.71 o 
 -10  20   1      283.73      326.89     43.77 o 
  -9  20   1      775.52      955.50     54.79 o 
  -8  20   1      273.87      262.87     43.03 o 
  -7  20   1      951.67     1159.70     53.67 o 
  -6  20   1      110.01       95.57     38.84 o 
  -5  20   1      477.78      570.80     36.11 o 
  -4  20   1       10.68       40.54     31.64 o 
  -3  20   1      429.47      501.02     31.76 o 
  -2  20   1       74.81       24.47     22.73 o 
  -1  20   1      226.38      127.92     37.60 o 
   0  20   1       24.94        0.00     41.62 o 
   1  20   1        9.35        0.58     25.51 o 
   2  20   1      165.62      202.29     29.15 o 
   3  20   1        6.32        0.79     25.80 o 
   4  20   1      525.23      548.15     45.88 o 
   5  20   1       74.84       36.19     28.08 o 
   6  20   1       67.64        1.28     36.69 o 
   7  20   1       31.26        0.00     36.11 o 
   8  20   1      358.74      498.83     45.55 o 
   9  20   1        5.66       86.13     38.68 o 
  10  20   1      415.51      487.52     44.60 o 
  11  20   1       22.73       39.80     38.18 o 
  12  20   1      110.98       30.40     38.76 o 
 -11  21   1      114.00      143.28     42.69 o 
 -10  21   1     1045.39     1390.72     73.92 o 
  -9  21   1      766.93     1037.37     55.90 o 
  -8  21   1     1020.46     1002.87     52.26 o 
  -7  21   1      601.65      576.97     44.27 o 
  -6  21   1      205.29      229.08     36.81 o 
  -5  21   1      662.87      673.95     39.46 o 
  -4  21   1     1700.44     2091.76     64.31 o 
  -3  21   1      341.21      329.17     33.83 o 
  -2  21   1     1406.46     1409.98     49.07 o 
  -1  21   1     1471.69     1496.53     43.15 o 
   0  21   1      203.39       88.37     43.77 o 
   1  21   1      266.40      144.03     26.75 o 
   2  21   1      165.76       93.17     31.80 o 
   3  21   1       74.45       42.11     29.69 o 
   4  21   1       13.71        0.17     34.49 o 
   5  21   1        1.17        0.62     28.45 o 
   6  21   1        3.02        0.58     32.59 o 
   7  21   1        8.30        0.50     36.77 o 
   8  21   1        5.07       68.95     40.09 o 
   9  21   1      381.03      498.70     48.16 o 
  10  21   1       16.63       20.17     40.04 o 
  11  21   1      295.77      334.10     46.21 o 
 -11  22   1        0.02        0.41     40.95 o 
 -10  22   1        2.77       64.14     46.01 o 
  -9  22   1        4.35        1.41     42.20 o 
  -8  22   1        9.55       60.46     39.96 o 
  -7  22   1       27.46        0.62     38.93 o 
  -6  22   1      249.77      299.81     39.09 o 
  -5  22   1        0.36        5.84     32.42 o 
  -4  22   1      660.50      870.53     47.95 o 
  -3  22   1     1260.17     1594.50     58.55 o 
  -2  22   1        0.34        2.03     21.66 o 
  -1  22   1      259.53      267.30     31.84 o 
   0  22   1      351.78      312.52     34.37 o 
   1  22   1      182.99      109.03     28.16 o 
   2  22   1      387.25      474.35     56.03 o 
   3  22   1       91.97       16.03     31.31 o 
   4  22   1      362.90      358.28     32.30 o 
   5  22   1      138.94       86.01     32.92 o 
   6  22   1      633.48      630.68     42.90 o 
   7  22   1        0.19        0.29     37.27 o 
   8  22   1       41.26       85.26     41.29 o 
   9  22   1       33.10      153.43     45.30 o 
  10  22   1        2.36        0.17     40.13 o 
 -10  23   1       17.62       11.72     45.92 o 
  -9  23   1       39.07       42.61     43.69 o 
  -8  23   1       69.88       59.13     42.45 o 
  -7  23   1        0.25        0.08     36.15 o 
  -6  23   1      193.69       94.71     38.22 o 
  -5  23   1      310.86      444.50     46.46 o 
  -4  23   1      106.26       95.20     40.25 o 
  -3  23   1      354.54      419.49     40.87 o 
  -2  23   1      469.13      440.77     36.73 o 
  -1  23   1        3.37        0.25     29.86 o 
   0  23   1     1292.59     1511.10     46.01 o 
   1  23   1       53.78       22.53     29.90 o 
   2  23   1     1230.81     1582.00     52.30 o 
   3  23   1       71.81        0.75     42.36 o 
   4  23   1       45.53       51.39     31.18 o 
   5  23   1       84.86       37.52     36.57 o 
   6  23   1      297.73      342.38     41.16 o 
   7  23   1        9.47        0.62     38.97 o 
   8  23   1      770.36     1058.53     55.70 o 
   9  23   1       18.18       29.24     44.23 o 
  10  23   1      258.35      391.16     51.80 o 
  -9  24   1      248.20      265.40     47.54 o 
  -8  24   1       30.92       11.31     41.95 o 
  -7  24   1      259.82      229.70     43.07 o 
  -6  24   1        7.94        0.33     36.90 o 
  -5  24   1      125.40      194.38     37.72 o 
  -4  24   1       25.71        8.78     29.86 o 
  -3  24   1      416.80      646.54     45.30 o 
  -2  24   1        0.01       60.83     34.33 o 
  -1  24   1       10.20        0.21     30.40 o 
   0  24   1        5.03       20.08     30.85 o 
   1  24   1       67.11      107.67     34.66 o 
   2  24   1       41.68       98.18     35.74 o 
   3  24   1       17.69        0.70     42.53 o 
   4  24   1      155.92      224.03     37.56 o 
   5  24   1        8.25        0.17     35.16 o 
   6  24   1       13.91       13.09     37.97 o 
   7  24   1       54.86       29.48     40.87 o 
   8  24   1       44.19       89.98     44.72 o 
   9  24   1        1.06        0.04     43.81 o 
  -8  25   1      102.94       26.92     42.32 o 
  -7  25   1       21.09        0.54     39.92 o 
  -6  25   1       51.64        0.37     37.77 o 
  -5  25   1      115.07      130.61     37.97 o 
  -4  25   1      120.10       71.02     35.28 o 
  -3  25   1      106.36      118.23     43.36 o 
  -2  25   1      391.36      374.06     67.21 o 
  -1  25   1      143.38       45.97     35.07 o 
   0  25   1      403.39      428.31     37.43 o 
   1  25   1      354.76      385.99     39.42 o 
   2  25   1      662.93      773.71     48.28 o 
   3  25   1       53.00       29.98     61.99 o 
   4  25   1      259.15      370.46     44.02 o 
   5  25   1       21.04        0.62     36.32 o 
   6  25   1      223.12      185.02     41.78 o 
   7  25   1        0.55        0.04     56.32 o 
   8  25   1      104.88       90.65     46.55 o 
  -7  26   1      110.15       43.48     44.27 o 
  -6  26   1       65.74        9.77     39.26 o 
  -5  26   1      222.57      271.69     40.75 o 
  -4  26   1       82.10       44.64     45.68 o 
  -3  26   1      349.41      431.74     46.21 o 
  -2  26   1       71.31       43.73     39.84 o 
  -1  26   1      340.37      303.58     39.34 o 
   0  26   1        9.00        0.41     30.77 o 
   1  26   1      288.59      397.66     41.04 o 
   2  26   1      165.64      236.16     41.53 o 
   3  26   1      398.03      522.39     56.40 o 
   4  26   1       21.15       59.30     37.39 o 
   5  26   1      274.14      253.10     42.65 o 
   6  26   1        3.72        0.08     39.17 o 
   7  26   1      154.30      112.14     44.81 o 
  -6  27   1        0.89        0.08     37.89 o 
  -5  27   1        7.93       15.82     38.06 o 
  -4  27   1       27.04       41.49     37.48 o 
  -3  27   1        9.98        2.15     41.00 o 
  -2  27   1       27.22        0.37     43.23 o 
  -1  27   1        0.26        0.25     36.69 o 
   0  27   1        0.96        1.41     30.35 o 
   1  27   1       56.02      194.26     34.12 o 
   2  27   1       16.04       13.38     39.75 o 
   3  27   1       67.97      183.74     52.43 o 
   4  27   1       20.69        0.17     37.48 o 
   5  27   1       26.65        1.82     39.05 o 
  -4  28   1        0.94       10.89     39.59 o 
  -3  28   1       87.77       62.61     41.70 o 
  -2  28   1       11.49        0.12     45.68 o 
  -1  28   1      106.74       77.93     40.66 o 
   0  28   1       11.21        0.17     31.55 o 
   1  28   1      326.28      465.87     39.38 o 
   2  28   1        0.26       19.55     40.87 o 
   3  28   1      232.56      442.88     69.20 o 
 -17   0   2     1173.45     1206.99    205.81 o 
 -16   0   2      128.38       26.63    134.58 o 
 -15   0   2       55.73       39.67     69.86 o 
 -14   0   2      921.37     1156.22    101.12 o 
 -13   0   2       54.99      170.57     56.07 o 
 -12   0   2     3264.96     3239.44    101.70 o 
 -11   0   2     1701.23     1889.76     59.26 o 
 -10   0   2      221.33      108.33     24.80 o 
  -9   0   2      917.28      886.47     34.99 o 
  -8   0   2       12.31        7.33     17.93 o 
  -7   0   2    33482.35    34385.75    368.26 o 
  -6   0   2     1075.94      823.28     30.89 o 
  -5   0   2     9398.71     9698.95    176.33 o 
  -4   0   2    16802.14    17497.05    304.37 o 
  -3   0   2    70330.47    81274.21   1398.84 o 
  -2   0   2    41888.17    46662.08    468.76 o 
  -1   0   2   129063.32   143018.50   1652.27 o 
   0   0   2    38165.12    39185.98    130.03 o 
   1   0   2   258094.22   290404.66   4029.68 o 
   2   0   2      221.00      143.82    166.06 o 
   3   0   2    55013.05    66310.15   1821.27 o 
   4   0   2   108577.86   137262.42   1388.03 o 
   5   0   2      774.31      362.59     91.97 o 
   6   0   2    16930.42    18330.60    198.69 o 
   7   0   2     4905.17     5037.23     55.86 o 
   8   0   2     9060.19     8373.53    205.64 o 
   9   0   2      630.06      995.83     39.30 o 
  10   0   2    31526.06    32629.37    340.31 o 
  11   0   2      358.19      322.21     46.13 o 
  12   0   2      364.17      576.97     66.63 o 
  13   0   2        0.23        0.08    101.66 o 
  14   0   2      677.37      633.91     84.97 o 
  15   0   2       94.42       16.90     76.11 o 
  16   0   2     1364.93     1143.92    190.49 o 
 -17   1   2       13.96        0.17    107.67 o 
 -16   1   2      690.27      743.94     84.35 o 
 -15   1   2        0.16        7.29     60.83 o 
 -14   1   2     2070.42     2457.12     79.71 o 
 -13   1   2     3091.89     3424.59     88.54 o 
 -12   1   2      297.76      155.21     33.75 o 
 -11   1   2     2238.18     2127.04     57.10 o 
 -10   1   2     1366.50     1184.46     28.53 o 
  -9   1   2     3022.64     3186.61     36.94 o 
  -8   1   2     4564.16     3894.18     36.52 o 
  -7   1   2      782.97      809.57     19.75 o 
  -6   1   2    11798.15    12324.91     90.03 o 
  -5   1   2     3407.55     3763.58     44.18 o 
  -4   1   2     1389.80     1805.99     38.97 o 
  -3   1   2    16289.25    18693.39    484.83 o 
  -2   1   2    15089.84    17046.88    116.82 o 
  -1   1   2    39552.40    46664.23   1338.13 o 
   0   1   2     6726.94     7336.50     24.23 o 
   1   1   2    21439.56    26629.89    889.70 o 
   2   1   2    12586.75    13322.31     60.25 o 
   3   1   2      274.50      238.61     42.94 o 
   4   1   2   145493.98   162587.56    965.94 o 
   5   1   2    55983.90    62560.89    445.95 o 
   6   1   2     8266.22     8688.92     66.59 o 
   7   1   2    25464.72    25991.26    165.35 o 
   8   1   2     5157.93     5309.59     47.33 o 
   9   1   2    10300.32    10667.91     79.84 o 
  10   1   2     2678.52     3027.42     50.35 o 
  11   1   2     3490.80     3559.09     75.37 o 
  12   1   2     1772.08     2140.04     81.04 o 
  13   1   2      581.26      720.41     49.78 o 
  14   1   2       70.31        0.04     48.45 o 
  15   1   2       19.35        0.04     63.56 o 
  16   1   2        5.63       63.77     99.55 o 
 -17   2   2      149.38        0.25    121.37 o 
 -16   2   2      207.43      232.44     73.46 o 
 -15   2   2        8.92        0.04     52.09 o 
 -14   2   2      211.15      363.79     58.76 o 
 -13   2   2     1580.24     1833.48     72.68 o 
 -12   2   2     1460.00     1361.28     49.78 o 
 -11   2   2      746.69      813.34     31.39 o 
 -10   2   2     5170.96     5382.84     53.58 o 
  -9   2   2      448.07      437.21     17.97 o 
  -8   2   2     9249.25     9787.12     74.29 o 
  -7   2   2     1774.49     1899.12     39.55 o 
  -6   2   2     2160.71     2183.77     28.66 o 
  -5   2   2      832.32      939.27     20.04 o 
  -4   2   2    32714.14    35456.70    424.62 o 
  -3   2   2       96.07       67.50     13.50 o 
  -2   2   2    13159.34    15589.03    345.78 o 
  -1   2   2     1636.88     1902.18     56.94 o 
   0   2   2     9236.34    11566.06    278.73 o 
   1   2   2    11386.15    12788.58    180.84 o 
   2   2   2    19322.79    21947.42    418.29 o 
   3   2   2      229.21      264.03     43.32 o 
   4   2   2     5837.00     5959.11     80.67 o 
   5   2   2     5894.11     6900.57     66.75 o 
   6   2   2     1855.61     1855.47     34.29 o 
   7   2   2     1896.73     2166.71     35.99 o 
   8   2   2     4432.34     4762.85     49.28 o 
   9   2   2     4160.53     4009.97     50.02 o 
  10   2   2     2956.95     2899.38     51.51 o 
  11   2   2     5074.22     5571.63     88.54 o 
  12   2   2       98.72      150.07     30.93 o 
  13   2   2      182.81      252.60     43.81 o 
  14   2   2      670.00      565.46     59.51 o 
  15   2   2      321.41       83.28     68.66 o 
  16   2   2       57.27        0.08     71.31 o 
 -17   3   2        5.05        0.50     79.09 o 
 -16   3   2     1025.03     1084.99     75.37 o 
 -15   3   2        9.73       38.26     52.59 o 
 -14   3   2     1035.61     1220.24     72.05 o 
 -13   3   2      624.61      783.81     54.99 o 
 -12   3   2     3649.73     3364.09     67.58 o 
 -11   3   2      188.17      127.25     25.30 o 
 -10   3   2     3040.34     2879.09     48.99 o 
  -9   3   2     1459.99     1429.52     26.09 o 
  -8   3   2     1670.56     1413.66     27.46 o 
  -7   3   2     7717.90     8424.51     60.21 o 
  -6   3   2      328.58      334.97     22.32 o 
  -5   3   2        3.37       69.36     16.77 o 
  -4   3   2    18448.19    20335.60    197.07 o 
  -3   3   2       68.27       35.70     15.98 o 
  -2   3   2    21625.62    25528.00    255.87 o 
  -1   3   2    77186.09    85175.80   1902.26 o 
   1   3   2      158.42      306.48    146.43 o 
   2   3   2    61964.96    65798.55    552.62 o 
   3   3   2    75651.66    82892.48   1202.84 o 
   4   3   2     6798.82     6918.05     78.43 o 
   5   3   2    20159.69    22157.53    176.90 o 
   6   3   2    30094.22    31080.66    192.10 o 
   7   3   2    43353.49    43894.29    280.06 o 
   8   3   2     1780.84     1643.04     28.66 o 
   9   3   2    13268.13    14019.79    110.48 o 
  10   3   2     3866.01     4257.43     65.51 o 
  11   3   2     4837.24     4940.54     78.31 o 
  12   3   2     1245.78     1422.90     57.89 o 
  13   3   2      595.62      695.69     47.12 o 
  14   3   2      164.01      219.52     66.92 o 
  15   3   2      243.70      102.24     56.03 o 
  16   3   2       92.29      133.96    103.44 o 
 -17   4   2       27.83        3.27     71.35 o 
 -16   4   2       27.25       14.25     56.28 o 
 -15   4   2       84.22       35.74     55.28 o 
 -14   4   2      109.98       91.19     46.17 o 
 -13   4   2     1034.57     1332.21     63.48 o 
 -12   4   2     2288.12     2170.85    104.02 o 
 -11   4   2       17.78        0.62     23.77 o 
 -10   4   2    11895.37    11965.67    106.22 o 
  -9   4   2      670.43      771.35     24.43 o 
  -8   4   2    22653.52    22448.11    166.84 o 
  -7   4   2    48585.28    49026.61    358.74 o 
  -6   4   2     9985.30    10445.29     77.35 o 
  -5   4   2    20550.35    22785.52    184.03 o 
  -4   4   2    22538.77    23760.81    201.54 o 
  -3   4   2    45312.61    49122.80    415.22 o 
  -2   4   2    75791.55    79622.73   1890.88 o 
  -1   4   2    41786.57    45265.84    399.65 o 
   0   4   2     9760.45    11382.16     88.08 o 
   1   4   2    13866.58    15012.64     94.91 o 
   2   4   2     1517.52      626.00     13.67 o 
   3   4   2     1220.78     1326.16    100.21 o 
   4   4   2     6213.64     6018.90     60.96 o 
   5   4   2      213.80       51.22     21.53 o 
   6   4   2    12719.49    13669.54    137.03 o 
   7   4   2      364.91      422.22     24.18 o 
   8   4   2     3853.06     3641.29     51.68 o 
   9   4   2     3181.53     2927.05     51.14 o 
  10   4   2     5285.14     5014.70     66.13 o 
  11   4   2     9280.01     9569.88    108.99 o 
  12   4   2       23.43        2.07     36.98 o 
  13   4   2     2561.25     2530.29     75.41 o 
  14   4   2       53.23        8.20     49.57 o 
  15   4   2      871.45      712.71     74.33 o 
  16   4   2      256.27      393.73     81.99 o 
 -17   5   2      461.27      512.95     75.86 o 
 -16   5   2       37.82        2.65     56.69 o 
 -15   5   2     1142.76     1365.13     77.11 o 
 -14   5   2      623.40      728.45     55.20 o 
 -13   5   2     8290.84     8739.52    130.57 o 
 -12   5   2      896.22      799.80     40.95 o 
 -11   5   2    11036.16    10599.13    106.71 o 
 -10   5   2     1412.97     1554.00     37.19 o 
  -9   5   2      689.32      729.86     24.68 o 
  -8   5   2     7020.33     6136.10     58.10 o 
  -7   5   2    15352.22    15679.88    100.17 o 
  -6   5   2     6299.82     5543.85     50.19 o 
  -5   5   2    73944.27    76357.40    471.62 o 
  -4   5   2     9053.98     9800.95     99.30 o 
  -3   5   2     3098.38     3450.93     34.87 o 
  -2   5   2     4936.04     5993.98    113.71 o 
  -1   5   2     8982.62     8666.80    151.73 o 
   0   5   2     1054.00      771.35     84.68 o 
   1   5   2    13648.23    14935.87    170.65 o 
   2   5   2    10287.12    10547.33     85.60 o 
   3   5   2     9399.78    10106.64    159.51 o 
   4   5   2    27537.06    26986.26    270.91 o 
   5   5   2     7641.85     7477.62     60.50 o 
   6   5   2     2685.25     2847.95     34.00 o 
   7   5   2     1848.66     1787.02     31.55 o 
   8   5   2     6437.45     6336.48     73.96 o 
   9   5   2     4042.64     3870.29     55.82 o 
  10   5   2      737.06      640.49     33.34 o 
  11   5   2      138.09      201.30     33.58 o 
  12   5   2      110.17       25.88     32.13 o 
  13   5   2        8.94       17.48     38.97 o 
  14   5   2     1217.80     1208.27     69.53 o 
  15   5   2      186.57      102.49     58.47 o 
  16   5   2      705.37      836.45     76.65 o 
 -17   6   2        1.65        0.25     59.22 o 
 -16   6   2       26.68        1.57     54.45 o 
 -15   6   2       32.07       39.05     48.74 o 
 -14   6   2       10.25        0.04     44.35 o 
 -13   6   2      753.88      914.55     47.00 o 
 -12   6   2      401.21      227.05     32.01 o 
 -11   6   2       21.96        1.95     20.75 o 
 -10   6   2       98.59       40.42     23.19 o 
  -9   6   2     1992.09     1803.54     45.92 o 
  -8   6   2     1526.89     1505.97     28.86 o 
  -7   6   2     2930.63     2520.52     36.19 o 
  -6   6   2      301.49      189.29     22.40 o 
  -5   6   2    12123.75    13137.58    117.61 o 
  -4   6   2      117.78      149.20     11.14 o 
  -3   6   2     3324.89     3429.27     56.53 o 
  -2   6   2    24493.21    25296.02    549.64 o 
  -1   6   2      597.33      561.44     23.56 o 
   0   6   2     4213.91     4232.46    133.47 o 
   1   6   2     2458.84     2565.53     51.60 o 
   2   6   2      378.49      365.98     10.10 o 
   3   6   2    11803.29    12127.46    170.15 o 
   4   6   2     4444.95     4236.40     81.29 o 
   5   6   2     7109.81     6505.60     74.46 o 
   6   6   2    17854.22    16927.16    148.75 o 
   7   6   2      971.85      814.58     24.80 o 
   8   6   2      120.07       86.34     17.93 o 
   9   6   2       11.30        1.20     22.57 o 
  10   6   2      163.46       76.94     28.45 o 
  11   6   2     1094.19     1076.42     48.16 o 
  12   6   2     1266.60     1088.64     42.82 o 
  13   6   2      112.58      159.18     41.62 o 
  14   6   2       31.43       27.33     41.41 o 
  15   6   2        1.44        0.25     66.09 o 
  16   6   2        0.29       47.33     61.70 o 
 -16   7   2        5.23        0.66     61.04 o 
 -15   7   2     1828.49     2045.63     81.95 o 
 -14   7   2       18.54        2.28     35.12 o 
 -13   7   2     3128.17     3358.37     70.94 o 
 -12   7   2       91.25       11.35     28.32 o 
 -11   7   2     6759.61     6936.64     82.86 o 
 -10   7   2      137.74       78.22     23.85 o 
  -9   7   2    13595.21    12683.23    114.54 o 
  -8   7   2       12.39        0.62     16.85 o 
  -7   7   2    30618.96    30588.42    221.75 o 
  -6   7   2     5139.57     5279.69     62.28 o 
  -5   7   2    21077.34    22467.07    184.40 o 
  -4   7   2      827.91     1053.64     31.31 o 
  -3   7   2    10384.48    10519.29    137.15 o 
  -2   7   2     1444.88     1478.72     47.21 o 
  -1   7   2     8889.57    10112.02    164.40 o 
   0   7   2     5030.95     5077.11    137.57 o 
   1   7   2      552.42      637.14     29.15 o 
   2   7   2       35.70       83.48     15.03 o 
   3   7   2      280.51      374.51     12.01 o 
   4   7   2     5044.79     5264.91     68.08 o 
   5   7   2     1049.91     1104.95     30.97 o 
   6   7   2       80.98       22.36     16.85 o 
   7   7   2      755.34      851.31     29.44 o 
   8   7   2       28.04       13.42     17.93 o 
   9   7   2       14.57        0.00     23.02 o 
  10   7   2     1267.28     1106.52     42.11 o 
  11   7   2        8.90       29.90     30.73 o 
  12   7   2     1323.26     1178.50     44.68 o 
  13   7   2      291.42      440.36     42.69 o 
  14   7   2     1010.38      936.87     56.86 o 
  15   7   2       33.46        0.17     45.59 o 
  16   7   2      558.75      622.73     73.46 o 
 -16   8   2      317.18      205.89     61.95 o 
 -15   8   2      134.55       53.38     49.53 o 
 -14   8   2      538.10      566.95     56.24 o 
 -13   8   2      436.16      384.87     35.90 o 
 -12   8   2     2734.87     2435.17     89.16 o 
 -11   8   2     1632.31     1495.28     44.06 o 
 -10   8   2     6723.26     6622.17     76.65 o 
  -9   8   2     3330.87     3524.35     52.30 o 
  -8   8   2    15286.86    15225.16    123.28 o 
  -7   8   2    18210.15    19490.01    146.26 o 
  -6   8   2    32057.03    32682.08    219.02 o 
  -5   8   2    12114.52    11197.76     98.80 o 
  -4   8   2    48892.69    49175.10    376.83 o 
  -3   8   2    33741.41    34816.62    308.18 o 
  -2   8   2    71850.00    71246.50    867.88 o 
  -1   8   2    18701.09    19551.83    277.03 o 
   0   8   2    10217.06     9398.11    221.26 o 
   1   8   2    18949.66    18177.55    277.57 o 
   2   8   2     5041.98     5005.93     65.01 o 
   3   8   2       54.75      120.92     23.73 o 
   4   8   2     7305.44     7867.25     78.60 o 
   5   8   2      597.06      527.44     21.74 o 
   6   8   2     1977.60     1934.40     57.89 o 
   7   8   2      668.13      583.68     27.70 o 
   8   8   2        0.05        4.43     19.05 o 
   9   8   2     2850.25     2659.78     55.78 o 
  10   8   2      436.73      414.35     32.92 o 
  11   8   2     3890.08     3863.87     69.86 o 
  12   8   2       69.85      137.44     31.43 o 
  13   8   2     2336.24     2478.49     61.78 o 
  14   8   2       80.42       32.05     42.61 o 
  15   8   2     1276.74     1312.42     67.13 o 
  16   8   2       33.48      150.53     65.30 o 
 -16   9   2      643.57      693.33     63.27 o 
 -15   9   2        0.01        1.53     39.46 o 
 -14   9   2     2472.98     2605.91     68.41 o 
 -13   9   2      212.74      171.02     33.71 o 
 -12   9   2      431.58      419.03     33.75 o 
 -11   9   2       67.54        6.71     26.67 o 
 -10   9   2      496.69      456.80     30.44 o 
  -9   9   2     3536.84     3467.53     53.96 o 
  -8   9   2     3871.41     3793.43     57.52 o 
  -7   9   2    10016.21    10474.07     92.10 o 
  -6   9   2     5748.96     5223.54     64.27 o 
  -5   9   2      780.39      823.24     25.01 o 
  -4   9   2    10211.78    10244.37     90.19 o 
  -3   9   2    38786.93    39390.89    303.37 o 
  -2   9   2      414.37      591.75     17.52 o 
  -1   9   2    61324.90    59858.59    551.30 o 
   0   9   2      104.17      221.38     36.32 o 
   1   9   2    14390.56    13904.71    146.80 o 
   2   9   2     1435.87     1182.22     33.38 o 
   3   9   2    15129.35    14335.54    116.53 o 
   4   9   2    21683.07    20720.02    154.50 o 
   5   9   2    34511.54    33305.52    276.50 o 
   6   9   2    10748.53    10533.66     99.38 o 
   7   9   2     8431.49     8153.19     87.71 o 
   8   9   2      238.68      165.60     22.69 o 
   9   9   2      988.43     1159.24     39.88 o 
  10   9   2     3372.46     3134.22     58.39 o 
  11   9   2      564.19      570.47     37.64 o 
  12   9   2     2234.21     2265.27     57.60 o 
  13   9   2      418.26      522.97     38.72 o 
  14   9   2      101.06       23.40     37.97 o 
  15   9   2       40.52       32.88     49.57 o 
 -16  10   2      301.61      193.80     59.34 o 
 -15  10   2       28.04        0.21     38.97 o 
 -14  10   2     1887.48     2098.72     61.33 o 
 -13  10   2        0.21        0.25     30.85 o 
 -12  10   2     2216.69     2171.18     53.13 o 
 -11  10   2      738.79      658.96     33.67 o 
 -10  10   2      677.37      541.69     30.77 o 
  -9  10   2        0.05        1.90     22.15 o 
  -8  10   2     1167.87     1195.97     31.68 o 
  -7  10   2     1960.04     1604.28     33.83 o 
  -6  10   2    18216.47    17916.87    135.16 o 
  -5  10   2      929.00      978.94     30.44 o 
  -4  10   2     5630.47     5648.74     60.29 o 
  -3  10   2    19228.29    19462.47    174.05 o 
  -2  10   2      411.04      411.49     24.14 o 
  -1  10   2     1442.19     1378.96     27.79 o 
   0  10   2      967.41      883.74     22.07 o 
   1  10   2     1909.23     1957.26     36.36 o 
   2  10   2    27121.08    28351.85    260.51 o 
   3  10   2     6413.26     6069.22     66.96 o 
   4  10   2     3173.17     3050.08     36.07 o 
   5  10   2      384.79      248.09     19.92 o 
   6  10   2      330.64      345.57     23.69 o 
   7  10   2     3811.90     4061.85     57.97 o 
   8  10   2     1844.20     1711.61     42.69 o 
   9  10   2       37.38       74.25     26.88 o 
  10  10   2     1735.55     1785.82     51.56 o 
  11  10   2       61.87       54.58     31.43 o 
  12  10   2       75.34        2.11     29.11 o 
  13  10   2      221.80      190.24     35.07 o 
  14  10   2       31.48        0.04     36.90 o 
  15  10   2      528.19      535.64     56.73 o 
 -16  11   2      197.50      144.89     54.87 o 
 -15  11   2      519.23      414.77     46.50 o 
 -14  11   2       55.37       30.81     34.95 o 
 -13  11   2      249.31      227.26     35.32 o 
 -12  11   2      626.78      636.56     37.06 o 
 -11  11   2      759.56      738.43     35.45 o 
 -10  11   2     1175.08      925.77     35.78 o 
  -9  11   2     7399.84     6821.97     75.62 o 
  -8  11   2      100.07        0.37     24.35 o 
  -7  11   2     5131.73     4537.04     53.67 o 
  -6  11   2     1709.56     1629.83     37.68 o 
  -5  11   2        4.03       30.06     11.97 o 
  -4  11   2     1748.00     1630.70     33.83 o 
  -3  11   2     1808.17     1799.48     42.82 o 
  -2  11   2      245.04      231.65     33.75 o 
  -1  11   2     1934.28     1851.74     33.58 o 
   0  11   2     8212.19     8038.61     97.48 o 
   1  11   2     1054.31      952.40     25.30 o 
   2  11   2     4595.00     4656.13     78.18 o 
   3  11   2     8000.18     7432.94     74.62 o 
   4  11   2     4255.42     4273.54     53.67 o 
   5  11   2      365.39      328.84     21.62 o 
   6  11   2     6949.08     6570.12     68.95 o 
   7  11   2     1919.29     1536.90     39.63 o 
   8  11   2     3667.83     3555.86     57.31 o 
   9  11   2     3244.10     3009.58     72.84 o 
  10  11   2       20.62       28.78     30.48 o 
  11  11   2      259.91      319.85     33.13 o 
  12  11   2        7.01       29.69     31.51 o 
  13  11   2        0.60        0.08     31.84 o 
  14  11   2       13.53        0.08     34.54 o 
  15  11   2        9.71        0.08     42.03 o 
 -15  12   2      322.90      209.87     47.62 o 
 -14  12   2      660.48      700.75     42.94 o 
 -13  12   2      733.50      677.72     40.42 o 
 -12  12   2      163.44      169.08     31.72 o 
 -11  12   2       18.31        0.25     25.18 o 
 -10  12   2      175.88      133.76     26.79 o 
  -9  12   2      812.19      880.59     32.09 o 
  -8  12   2      140.55      165.60     23.98 o 
  -7  12   2     1125.12     1072.94     31.06 o 
  -6  12   2       82.05      122.70     19.17 o 
  -5  12   2     6211.91     6536.12     59.71 o 
  -4  12   2     1042.88     1278.50     41.53 o 
  -3  12   2    15947.21    15373.49    138.64 o 
  -2  12   2      662.47      660.91     28.61 o 
  -1  12   2     3764.62     3554.45     51.10 o 
   0  12   2        2.24       20.42     18.05 o 
   1  12   2     3904.29     3644.98     56.07 o 
   2  12   2      544.97      581.65     27.83 o 
   3  12   2    10001.42     9612.66     98.93 o 
   4  12   2     6410.11     6765.70     70.89 o 
   5  12   2     1129.69     1024.20     37.93 o 
   6  12   2     8464.44     8547.46     95.91 o 
   7  12   2      153.32      141.17     23.52 o 
   8  12   2     4415.25     4926.33     71.89 o 
   9  12   2       32.56       39.05     27.58 o 
  10  12   2     1456.80     1781.02     49.03 o 
  11  12   2        0.36        2.98     29.98 o 
  12  12   2     1690.79     1907.61     55.61 o 
  13  12   2        1.99        0.00     32.51 o 
  14  12   2      600.88      601.03     44.18 o 
  15  12   2        0.83        0.08     39.71 o 
 -15  13   2       11.50        0.66     49.36 o 
 -14  13   2      254.39      327.31     38.97 o 
 -13  13   2        7.19       18.26     34.33 o 
 -12  13   2      249.54      193.59     33.17 o 
 -11  13   2      143.46       75.28     27.70 o 
 -10  13   2      393.62      424.04     29.98 o 
  -9  13   2     1124.42     1032.28     35.32 o 
  -8  13   2      807.88      926.43     33.92 o 
  -7  13   2      562.42      405.86     26.30 o 
  -6  13   2      301.32      211.73     28.41 o 
  -5  13   2     2868.79     2794.70     50.81 o 
  -4  13   2        9.53        7.00     26.34 o 
  -3  13   2    14613.51    14314.96    124.44 o 
  -2  13   2      225.40      216.33     22.03 o 
  -1  13   2     8893.85     7988.71     81.87 o 
   0  13   2      337.98      394.43     22.15 o 
   1  13   2    28836.22    29169.79    255.87 o 
   2  13   2     8867.42     8763.41    101.37 o 
   3  13   2    11990.91    11831.09    116.65 o 
   4  13   2     7922.35     7763.77     78.31 o 
   5  13   2    12252.40    11316.94    108.16 o 
   6  13   2     2563.86     2591.79     49.36 o 
   7  13   2     6140.33     6133.03     82.20 o 
   8  13   2      606.59      597.01     31.31 o 
   9  13   2     1323.36     1166.36     41.29 o 
  10  13   2     1623.29     1622.25     47.95 o 
  11  13   2      175.24      170.82     32.96 o 
  12  13   2      377.14      447.69     38.39 o 
  13  13   2      416.74      262.75     38.64 o 
  14  13   2      108.19       28.12     36.28 o 
 -15  14   2      526.10      699.54     47.21 o 
 -14  14   2        0.94        3.11     34.66 o 
 -13  14   2      407.70      444.75     37.97 o 
 -12  14   2       46.67        4.18     31.93 o 
 -11  14   2      351.65      277.61     32.26 o 
 -10  14   2      438.36      484.29     31.02 o 
  -9  14   2      742.09      785.51     32.84 o 
  -8  14   2     1593.15     1500.30     44.60 o 
  -7  14   2     3037.20     2778.01     52.80 o 
  -6  14   2       44.06       15.03     22.20 o 
  -5  14   2      218.11      244.98     24.60 o 
  -4  14   2     7687.45     7737.14     89.65 o 
  -3  14   2     3150.20     2861.29     45.30 o 
  -2  14   2    13826.33    13466.34    135.16 o 
  -1  14   2      718.53      600.66     22.73 o 
   0  14   2     2759.33     2274.21     42.03 o 
   1  14   2       34.68      113.55     20.79 o 
   2  14   2      749.94      906.55     30.97 o 
   3  14   2     7401.00     7110.73     85.64 o 
   4  14   2     7604.99     7600.61     78.02 o 
   5  14   2     7340.89     6995.44     69.40 o 
   6  14   2     7971.24     7593.82     80.83 o 
   7  14   2     1053.25      877.86     52.55 o 
   8  14   2      806.94      912.77     33.54 o 
   9  14   2     1337.08     1210.17     39.38 o 
  10  14   2      134.08       71.10     25.51 o 
  11  14   2     1495.98     1613.84     50.77 o 
  12  14   2      920.53      761.87     42.61 o 
  13  14   2      581.63      424.87     41.41 o 
  14  14   2       47.88        0.08     37.77 o 
 -14  15   2       43.45       86.63     36.03 o 
 -13  15   2      275.77      360.35     37.48 o 
 -12  15   2      532.03      527.24     38.80 o 
 -11  15   2       77.54       21.74     29.69 o 
 -10  15   2      299.32      301.80     30.69 o 
  -9  15   2      750.15      660.78     32.34 o 
  -8  15   2        8.41       55.37     24.14 o 
  -7  15   2      460.62      535.23     36.44 o 
  -6  15   2     3006.97     2755.81     49.86 o 
  -5  15   2     2097.18     2112.50     51.39 o 
  -4  15   2        3.40        0.25     20.83 o 
  -3  15   2      757.09      748.91     32.42 o 
  -2  15   2     1394.38     1352.87     36.90 o 
  -1  15   2      280.03      282.00     21.49 o 
   0  15   2    10571.06    10283.46    107.25 o 
   1  15   2     8255.62     8486.71     97.40 o 
   2  15   2     3152.31     2963.53     52.01 o 
   3  15   2    16363.93    16595.26    169.99 o 
   4  15   2      581.15      555.89     35.86 o 
   5  15   2     4260.62     4244.93     55.78 o 
   6  15   2     1976.39     1707.64     42.57 o 
   7  15   2     3171.48     2976.08     57.44 o 
   8  15   2     2258.32     2326.02     55.16 o 
   9  15   2     3905.07     3868.43     65.72 o 
  10  15   2        0.70        0.08     31.26 o 
  11  15   2     1632.83     1834.27     56.53 o 
  12  15   2        1.08        0.29     34.87 o 
  13  15   2      306.12      171.48     40.58 o 
  14  15   2       37.66        0.17     37.39 o 
 -14  16   2       62.97       27.46     35.28 o 
 -13  16   2       22.83       49.98     34.62 o 
 -12  16   2      340.13      368.26     37.10 o 
 -11  16   2      773.19      920.43     42.98 o 
 -10  16   2      783.51      667.04     35.99 o 
  -9  16   2     1111.36      993.31     41.53 o 
  -8  16   2      234.92      170.40     28.28 o 
  -7  16   2     1023.33      988.46     41.12 o 
  -6  16   2     3547.75     3872.82     67.75 o 
  -5  16   2     2471.07     2600.81     63.07 o 
  -4  16   2     5656.63     5275.88     71.64 o 
  -3  16   2     2915.33     3088.59     52.51 o 
  -2  16   2     1249.66     1122.51     35.57 o 
  -1  16   2     1026.66      931.44     30.81 o 
   0  16   2      578.13      622.40     26.46 o 
   1  16   2      388.22      335.88     24.60 o 
   2  16   2     1903.09     1802.67     41.41 o 
   3  16   2     3374.19     3178.03     61.54 o 
   4  16   2      275.97      189.45     32.88 o 
   5  16   2       91.74      117.48     24.18 o 
   6  16   2      624.29      638.30     31.43 o 
   7  16   2      649.21      827.25     35.90 o 
   8  16   2      142.25      112.88     32.22 o 
   9  16   2      278.31      367.93     33.29 o 
  10  16   2       33.02        0.29     32.34 o 
  11  16   2      292.49      306.77     39.22 o 
  12  16   2      235.38      137.40     38.30 o 
  13  16   2      639.59      527.48     46.92 o 
 -14  17   2       13.57        1.28     38.93 o 
 -13  17   2      403.45      505.37     44.39 o 
 -12  17   2        2.14       59.55     37.15 o 
 -11  17   2      778.31      926.39     44.39 o 
 -10  17   2       33.55       27.37     30.77 o 
  -9  17   2     1571.77     1712.52     55.49 o 
  -8  17   2      179.32      196.82     33.34 o 
  -7  17   2      669.84      731.93     37.27 o 
  -6  17   2       13.75        6.71     28.41 o 
  -5  17   2      117.53      107.00     32.92 o 
  -4  17   2      277.81      352.73     29.32 o 
  -3  17   2     2078.50     2273.14     59.71 o 
  -2  17   2     1755.48     1715.59     42.40 o 
  -1  17   2      428.18      524.92     36.19 o 
   0  17   2       19.03        2.28     21.37 o 
   1  17   2       37.07       28.66     24.35 o 
   2  17   2      221.41      226.22     24.85 o 
   3  17   2      494.44      465.74     32.63 o 
   4  17   2       26.60        1.99     32.09 o 
   5  17   2       27.50        0.21     22.36 o 
   6  17   2       34.30       55.61     24.93 o 
   7  17   2       88.94       83.44     28.61 o 
   8  17   2       63.66       12.59     31.18 o 
   9  17   2       12.50        0.87     31.84 o 
  10  17   2       53.07        1.49     32.76 o 
  11  17   2      346.91      387.14     39.42 o 
  12  17   2       55.83        0.00     35.86 o 
  13  17   2      124.52      101.79     39.09 o 
 -13  18   2       16.28       10.89     38.84 o 
 -12  18   2       94.48       99.80     38.30 o 
 -11  18   2        3.76       55.41     37.10 o 
 -10  18   2       46.48       38.64     37.52 o 
  -9  18   2       18.87       79.34     36.40 o 
  -8  18   2       26.83        0.17     32.22 o 
  -7  18   2      101.50       86.34     34.04 o 
  -6  18   2       66.21      192.93     31.68 o 
  -5  18   2       75.62      106.51     35.49 o 
  -4  18   2      415.16      520.78     35.57 o 
  -3  18   2     1286.68     1399.59     45.22 o 
  -2  18   2     2105.59     1970.38     53.75 o 
  -1  18   2     1195.56     1115.72     36.32 o 
   0  18   2     1391.09     1285.13     43.11 o 
   1  18   2      909.24      948.46     55.82 o 
   2  18   2     1455.03     1465.68     44.39 o 
   3  18   2      704.96      710.52     43.69 o 
   4  18   2     1432.64     1333.95     64.39 o 
   5  18   2        3.95        0.33     22.36 o 
   6  18   2     1556.00     1699.23     49.82 o 
   7  18   2      571.67      580.95     35.65 o 
   8  18   2      546.66      546.49     37.81 o 
   9  18   2       47.16        1.24     32.67 o 
  10  18   2      254.94      250.53     38.97 o 
  11  18   2       91.54       83.23     35.74 o 
  12  18   2      333.10      282.63     40.09 o 
 -13  19   2      242.17      242.54     42.61 o 
 -12  19   2        4.52       12.59     38.14 o 
 -11  19   2      773.86      872.14     52.22 o 
 -10  19   2      112.05       66.42     39.42 o 
  -9  19   2     3027.23     3431.84     74.79 o 
  -8  19   2      684.71      744.52     45.55 o 
  -7  19   2     1881.52     1766.89     56.98 o 
  -6  19   2      402.07      472.53     38.35 o 
  -5  19   2      200.06      299.64     38.43 o 
  -4  19   2      104.65      107.79     33.00 o 
  -3  19   2     1941.59     2008.90     49.65 o 
  -2  19   2      144.71      136.82     25.88 o 
  -1  19   2     1416.68     1429.44     40.25 o 
   0  19   2     1214.53     1278.29     44.43 o 
   1  19   2       26.19        0.04     25.80 o 
   2  19   2       61.00       16.11     26.54 o 
   3  19   2       28.94        0.04     31.68 o 
   4  19   2       24.03        1.49     31.93 o 
   5  19   2      322.61      310.04     31.47 o 
   6  19   2       66.20       71.23     31.31 o 
   7  19   2      195.81      252.52     38.01 o 
   8  19   2       46.00       27.83     33.71 o 
   9  19   2      150.92      197.44     39.38 o 
  10  19   2      374.66      205.60     41.62 o 
  11  19   2       10.04        0.17     35.82 o 
  12  19   2      329.09      392.69     50.81 o 
 -12  20   2      563.81      534.73     46.79 o 
 -11  20   2       94.41      165.60     43.19 o 
 -10  20   2      608.50      597.22     47.29 o 
  -9  20   2      298.56      341.92     41.70 o 
  -8  20   2     1174.36     1332.00     57.77 o 
  -7  20   2        0.49       16.85     34.70 o 
  -6  20   2     1338.62     1683.62     76.90 o 
  -5  20   2     1544.45     2076.69    103.19 o 
  -4  20   2     3196.97     3469.06    112.26 o 
  -3  20   2      904.09     1071.78     38.10 o 
  -2  20   2      952.44      972.89     38.97 o 
  -1  20   2      102.11       94.62     34.58 o 
   0  20   2     1780.41     1890.96     70.36 o 
   1  20   2      405.27      390.46     36.03 o 
   2  20   2      654.57      799.63     47.70 o 
   3  20   2      584.47      540.82     41.62 o 
   4  20   2       78.32       13.38     37.06 o 
   5  20   2      223.42      223.82     30.06 o 
   6  20   2      136.10       74.29     33.00 o 
   7  20   2     1170.13     1263.01     53.25 o 
   8  20   2        4.69       36.03     35.65 o 
   9  20   2      502.53      634.94     45.80 o 
  10  20   2       47.23        1.08     37.81 o 
  11  20   2      126.40      151.93     42.49 o 
 -12  21   2      120.74      163.57     41.78 o 
 -11  21   2        0.08        1.08     41.70 o 
 -10  21   2      611.25      813.01     50.44 o 
  -9  21   2        8.10        0.21     41.24 o 
  -8  21   2      110.16      195.29     41.87 o 
  -7  21   2       11.77       12.80     35.78 o 
  -6  21   2        3.15       31.89     33.05 o 
  -5  21   2     1145.12     1427.91     60.04 o 
  -4  21   2      176.59      347.43     39.80 o 
  -3  21   2      110.24       74.54     28.99 o 
  -2  21   2        0.06       38.51     27.62 o 
  -1  21   2      706.16      753.21     46.59 o 
   0  21   2        1.01        1.37     31.31 o 
   1  21   2      488.64      522.47     40.79 o 
   2  21   2      372.08      331.24     34.70 o 
   3  21   2      665.33      843.49     48.91 o 
   4  21   2      103.23       23.85     39.92 o 
   5  21   2        0.42        0.54     30.60 o 
   6  21   2        2.83        0.21     36.19 o 
   7  21   2      205.53      185.02     39.80 o 
   8  21   2      353.98      432.41     46.42 o 
   9  21   2      128.80      140.38     40.91 o 
  10  21   2      120.64      100.25     41.99 o 
  11  21   2       10.13        0.50     40.50 o 
 -11  22   2        4.00       61.58     43.03 o 
 -10  22   2      457.44      636.81     49.36 o 
  -9  22   2        0.20        0.17     41.00 o 
  -8  22   2      868.54      974.92     51.39 o 
  -7  22   2       20.91        1.16     36.36 o 
  -6  22   2      484.06      466.78     40.09 o 
  -5  22   2      135.71      112.01     39.55 o 
  -4  22   2      146.01      153.22     38.43 o 
  -3  22   2        0.05        0.04     32.38 o 
  -2  22   2      857.02      902.95     40.54 o 
  -1  22   2      265.60      300.14     31.39 o 
   0  22   2       99.87       93.92     32.13 o 
   1  22   2       22.63        0.00     25.01 o 
   2  22   2      151.84       30.69     32.26 o 
   3  22   2       26.94        0.29     37.10 o 
   4  22   2       79.50        1.20     40.46 o 
   5  22   2      154.34       61.87     32.18 o 
   6  22   2       86.70       10.89     38.01 o 
   7  22   2        0.13        0.99     38.35 o 
   8  22   2       37.72       62.32     41.29 o 
   9  22   2       69.70        8.32     39.51 o 
  10  22   2       19.30       27.29     41.74 o 
 -10  23   2        6.98        0.79     44.97 o 
  -9  23   2      404.83      452.28     49.07 o 
  -8  23   2       68.53       40.29     39.63 o 
  -7  23   2      303.62      251.48     40.66 o 
  -6  23   2       11.30        0.12     37.64 o 
  -5  23   2      438.49      465.82     38.51 o 
  -4  23   2       78.24      129.86     38.80 o 
  -3  23   2      343.34      357.54     40.09 o 
  -2  23   2       85.62      114.83     31.76 o 
  -1  23   2      182.48      122.33     30.85 o 
   0  23   2      488.97      564.80     35.20 o 
   1  23   2       40.02       36.23     33.42 o 
   2  23   2      222.73      236.66     37.93 o 
   3  23   2       11.45        1.57     43.03 o 
   4  23   2        0.19        0.29     41.87 o 
   5  23   2        1.91        0.04     31.97 o 
   6  23   2        1.79        0.04     36.40 o 
   7  23   2        0.97        0.54     39.59 o 
   8  23   2        6.63        0.12     41.87 o 
   9  23   2        0.68       98.93     45.10 o 
  -9  24   2       14.08        0.87     41.12 o 
  -8  24   2      189.36      144.40     43.11 o 
  -7  24   2        1.21        0.00     37.27 o 
  -6  24   2        0.03        0.04     34.66 o 
  -5  24   2      177.38      327.06     37.52 o 
  -4  24   2       19.45       29.61     51.18 o 
  -3  24   2      209.45      270.62     40.95 o 
  -2  24   2      399.56      352.53     39.42 o 
  -1  24   2      330.55      281.51     34.58 o 
   0  24   2      225.76      215.79     33.25 o 
   1  24   2      282.09      297.41     41.91 o 
   2  24   2       98.56      108.78     37.85 o 
   3  24   2      520.96      510.30     54.87 o 
   4  24   2      118.82       85.51     48.24 o 
   5  24   2       27.94        0.21     33.87 o 
   6  24   2      537.47      689.73     46.96 o 
   7  24   2        0.45        8.16     41.24 o 
   8  24   2      244.08      265.23     47.70 o 
   9  24   2       86.19      107.50     47.50 o 
  -8  25   2       38.70        0.41     40.25 o 
  -7  25   2      341.18      306.68     42.78 o 
  -6  25   2        2.53        0.00     47.21 o 
  -5  25   2      308.22      341.63     39.67 o 
  -4  25   2       59.77       89.45     40.95 o 
  -3  25   2      302.17      346.60     42.20 o 
  -2  25   2        1.90        0.04     34.16 o 
  -1  25   2      304.74      410.17     44.97 o 
   0  25   2       19.84        4.56     41.29 o 
   1  25   2      764.61     1088.01     44.27 o 
   2  25   2       75.34      107.54     39.63 o 
   3  25   2      451.92      621.24     68.24 o 
   4  25   2        1.18        1.16     47.54 o 
   5  25   2      124.02      119.63     38.14 o 
   6  25   2       36.92        0.25     39.01 o 
   7  25   2      124.21       79.51     44.60 o 
   8  25   2       69.54      178.48     46.75 o 
  -7  26   2        0.40        0.54     37.15 o 
  -6  26   2        2.66        0.12     35.74 o 
  -5  26   2        8.45        0.33     35.53 o 
  -4  26   2       44.31        0.95     39.51 o 
  -3  26   2        1.90        0.66     42.49 o 
  -2  26   2       39.67       15.90     61.99 o 
  -1  26   2       78.98       99.67     43.11 o 
   0  26   2      130.35      199.35     44.18 o 
   1  26   2      187.79      333.68     44.52 o 
   2  26   2      212.52      322.88     52.80 o 
   3  26   2       92.09       62.57     60.29 o 
   4  26   2      220.10      385.94    111.35 o 
   5  26   2       59.57       62.82     39.30 o 
   6  26   2       38.11        0.04     40.58 o 
  -6  27   2       38.99        0.37     36.32 o 
  -5  27   2       14.98        2.82     47.99 o 
  -4  27   2       56.58        0.66     39.80 o 
  -3  27   2       54.25        1.90     37.56 o 
  -2  27   2       87.24        0.04     48.70 o 
  -1  27   2       42.95        0.21     50.60 o 
   0  27   2       75.84       36.69     37.60 o 
   1  27   2      244.80      315.63     42.78 o 
   2  27   2      106.75      114.87     49.24 o 
   3  27   2      237.71      297.95     55.49 o 
   4  27   2      109.37      152.76     52.72 o 
   5  27   2      221.18      336.17     43.89 o 
  -4  28   2        1.30        0.87     48.82 o 
  -3  28   2       27.71        1.70     51.22 o 
  -2  28   2        0.10        1.16     46.38 o 
  -1  28   2       16.81        0.04     50.19 o 
   0  28   2        0.05        0.04     39.38 o 
   1  28   2        1.79       53.42     42.20 o 
   2  28   2       10.19      115.49     51.06 o 
   3  28   2       19.16       34.99     52.05 o 
 -17   1   3     1193.31     1183.38    143.69 o 
 -16   1   3     1260.36     1483.40    109.57 o 
 -15   1   3     1597.04     2069.27     88.62 o 
 -14   1   3     2210.39     2552.57     79.67 o 
 -13   1   3     5173.92     5398.95    109.20 o 
 -12   1   3     4428.08     4123.84     87.46 o 
 -11   1   3     1550.73     1328.73     39.80 o 
 -10   1   3     6103.67     6839.53     63.90 o 
  -9   1   3      236.65      228.25     16.73 o 
  -8   1   3    15842.03    14707.36    121.79 o 
  -7   1   3       30.30      134.96     11.59 o 
  -6   1   3     3750.10     3599.59     47.66 o 
  -5   1   3      865.99      946.81     12.55 o 
  -4   1   3      339.67      260.84     17.89 o 
  -3   1   3    53455.51    58249.09    713.95 o 
  -2   1   3     2670.94     2642.64     65.51 o 
  -1   1   3    88547.38   100362.74   2333.59 o 
   0   1   3    91118.60   104882.30   1265.25 o 
   1   1   3    28495.38    32801.26    862.70 o 
   2   1   3     4165.19     5139.14    141.95 o 
   3   1   3   114015.66   130425.34   1876.05 o 
   4   1   3     2449.19     2157.73     50.69 o 
   5   1   3    92098.82    96792.07    706.63 o 
   6   1   3     2105.10     1829.30     30.56 o 
   7   1   3    43022.74    46161.34    312.85 o 
   8   1   3     8342.62     9452.56     83.52 o 
   9   1   3    15884.88    17019.59    120.34 o 
  10   1   3     3205.86     2726.37     53.30 o 
  11   1   3     9604.69    10155.88    154.83 o 
  12   1   3       75.99       23.36     28.82 o 
  13   1   3      439.46      448.27     55.90 o 
  14   1   3      882.70      736.98     65.84 o 
  15   1   3       68.81        0.00     67.95 o 
  16   1   3      258.62       83.36    131.89 o 
 -17   2   3       83.73       13.29     72.14 o 
 -16   2   3      645.52      832.51     85.55 o 
 -15   2   3       88.31      193.59     69.11 o 
 -14   2   3      187.01      163.41     46.46 o 
 -13   2   3      496.58      611.75     46.42 o 
 -12   2   3      678.58      668.49     43.03 o 
 -11   2   3        5.69        2.98     23.44 o 
 -10   2   3    12863.96    12649.15    101.66 o 
  -9   2   3    10696.38     9974.25     77.60 o 
  -8   2   3     7584.65     7628.40     71.60 o 
  -7   2   3    21443.32    21868.74    176.20 o 
  -6   2   3      388.83      315.38     14.66 o 
  -5   2   3     4043.24     4269.07     50.27 o 
  -4   2   3     1311.19     1339.95     76.98 o 
  -3   2   3    26651.17    28830.10    412.94 o 
  -2   2   3    16742.29    22696.16    525.04 o 
  -1   2   3    41564.16    45126.13    922.95 o 
   0   2   3       80.24      378.45    228.21 o 
   1   2   3     1236.30     1485.64     13.54 o 
   2   2   3   140855.58   154459.28   2555.35 o 
   3   2   3   181192.44   198657.83   1874.56 o 
   4   2   3    11422.80    13339.96     60.33 o 
   5   2   3    18449.28    18066.82    160.59 o 
   6   2   3     1474.57     1368.49     31.84 o 
   7   2   3    26788.04    25494.46    176.74 o 
   8   2   3     6028.08     5958.49     53.01 o 
   9   2   3    43106.16    44974.11    297.49 o 
  10   2   3     2808.58     2729.93     47.29 o 
  11   2   3    15833.72    16369.04    200.22 o 
  12   2   3       32.47       39.59     31.72 o 
  13   2   3      549.34      535.68     49.40 o 
  14   2   3       99.96       53.54     63.81 o 
  15   2   3      939.61      847.25    110.90 o 
  16   2   3      395.66      352.24     88.91 o 
 -17   3   3        0.08        0.17     66.30 o 
 -16   3   3       75.94        7.74     92.26 o 
 -15   3   3      562.22      645.42     66.92 o 
 -14   3   3       23.97        1.49     43.48 o 
 -13   3   3     1928.24     1785.24     64.97 o 
 -12   3   3     7525.44     7228.91    101.12 o 
 -11   3   3      101.31       63.90     24.10 o 
 -10   3   3     2789.22     3315.35     53.34 o 
  -9   3   3       51.66       56.36     11.47 o 
  -8   3   3      501.39      321.47     17.64 o 
  -7   3   3     3372.57     2873.79     53.71 o 
  -6   3   3     8987.12     9425.98    111.81 o 
  -5   3   3     1715.00     1785.24     31.64 o 
  -4   3   3    28071.85    30625.94    338.65 o 
  -3   3   3    95603.23   103507.11   1270.88 o 
  -2   3   3      118.10      105.02     16.73 o 
  -1   3   3    19832.43    21485.78    479.32 o 
   0   3   3      354.70      464.25     30.77 o 
   1   3   3     2046.21     1149.34     23.40 o 
   2   3   3    51683.83    57095.15    922.75 o 
   3   3   3     7999.54     8746.68    139.72 o 
   4   3   3    67826.56    71545.90    438.58 o 
   5   3   3    52630.88    54383.57    406.15 o 
   6   3   3     1684.95     1852.24     22.98 o 
   7   3   3       10.02       63.27     14.82 o 
   8   3   3     1410.46     1498.39     29.44 o 
   9   3   3     3803.62     4131.67     55.12 o 
  10   3   3     2969.45     3042.00     60.83 o 
  11   3   3       77.47      220.47     39.05 o 
  12   3   3      542.66      479.41     38.14 o 
  13   3   3      117.15       47.25     39.30 o 
  14   3   3        8.24        0.17     49.98 o 
  15   3   3     1028.23      952.73    115.16 o 
  16   3   3       50.58       33.63     70.60 o 
 -17   4   3      183.25       16.19     72.96 o 
 -16   4   3      107.92      138.06     61.16 o 
 -15   4   3      759.48      984.12    108.37 o 
 -14   4   3      403.42      315.55     50.77 o 
 -13   4   3     1616.88     1627.76     70.65 o 
 -12   4   3     3303.32     3111.82     59.55 o 
 -11   4   3     2170.09     1988.69     57.27 o 
 -10   4   3        0.17        0.04     25.01 o 
  -9   4   3     6218.64     5776.53     65.10 o 
  -8   4   3        2.00        3.93     15.61 o 
  -7   4   3    13012.34    13629.12    133.88 o 
  -6   4   3     1754.88     1870.01     34.25 o 
  -5   4   3    10149.51    11173.53    152.22 o 
  -4   4   3    14330.96    14491.86    119.34 o 
  -3   4   3     3587.62     3814.01     92.84 o 
  -2   4   3       79.01      148.46     32.34 o 
  -1   4   3     7516.16     7298.56     98.14 o 
   0   4   3      926.26      982.46     31.89 o 
   1   4   3    66478.26    75038.27    582.89 o 
   2   4   3     5427.53     5395.31     75.49 o 
   3   4   3     5878.35     6155.77    154.42 o 
   4   4   3    19336.35    19326.64    169.37 o 
   5   4   3    11187.67    11852.99     77.11 o 
   6   4   3     5529.52     5987.64     58.68 o 
   7   4   3     3341.31     3289.18     36.73 o 
   8   4   3     2564.18     2430.33     43.98 o 
   9   4   3      217.31      254.71     25.55 o 
  10   4   3     1471.77     1365.13     47.33 o 
  11   4   3      361.96      339.90     32.09 o 
  12   4   3     2488.08     2463.46     70.73 o 
  13   4   3      162.07       63.65     39.01 o 
  14   4   3      250.71      167.26     53.87 o 
  15   4   3      225.30      210.70     62.41 o 
  16   4   3      227.55      220.97     78.93 o 
 -17   5   3      127.67       23.60     70.44 o 
 -16   5   3       18.90        0.04     57.52 o 
 -15   5   3      774.86      820.42     61.49 o 
 -14   5   3       10.39        0.41     43.73 o 
 -13   5   3      699.88      779.59     50.81 o 
 -12   5   3      385.65      332.90     39.38 o 
 -11   5   3     2155.58     1950.05     46.38 o 
 -10   5   3      282.78      328.26     28.41 o 
  -9   5   3     1359.05     1324.47     35.36 o 
  -8   5   3      725.57      707.66     30.35 o 
  -7   5   3     1571.08     1850.79     27.29 o 
  -6   5   3    13098.67    14262.49     91.64 o 
  -5   5   3     7179.27     7185.52     45.30 o 
  -4   5   3     5932.06     6009.30     54.83 o 
  -3   5   3     1132.67     1227.48     27.04 o 
  -2   5   3     3843.42     4271.10     72.88 o 
  -1   5   3     3906.37     4508.92     83.90 o 
   0   5   3     2033.69     1962.10    100.79 o 
   1   5   3     5836.04     5315.18     87.13 o 
   2   5   3     7728.82     6999.58    167.75 o 
   3   5   3    19095.72    19199.84    207.26 o 
   4   5   3       51.73      144.98     17.72 o 
   5   5   3    28079.58    30539.10    228.21 o 
   6   5   3     3136.87     2902.20     41.99 o 
   7   5   3     4570.66     4218.01     54.29 o 
   8   5   3     3228.93     2737.34     45.26 o 
   9   5   3       66.52       54.83     23.94 o 
  10   5   3       54.85        0.12     26.75 o 
  11   5   3       11.12        0.58     27.50 o 
  12   5   3      165.37      176.53     39.67 o 
  13   5   3      100.89        3.11     37.48 o 
  14   5   3       13.25        0.21     39.26 o 
  15   5   3      112.52      114.54     60.62 o 
  16   5   3       92.31      196.57     78.27 o 
 -17   6   3      203.54      148.62     67.29 o 
 -16   6   3       33.23        2.15     56.77 o 
 -15   6   3     2046.82     2191.56     84.64 o 
 -14   6   3       51.14        2.69     40.42 o 
 -13   6   3     3237.01     3333.86     70.44 o 
 -12   6   3        1.77        0.58     32.42 o 
 -11   6   3    14371.47    13878.91    142.95 o 
 -10   6   3     2871.10     2749.81     55.12 o 
  -9   6   3    22979.71    22667.88    172.27 o 
  -8   6   3     3808.88     3383.35     44.27 o 
  -7   6   3    77764.09    78826.45    541.98 o 
  -6   6   3      601.81      533.57     27.29 o 
  -5   6   3    51004.23    51865.98    382.30 o 
  -4   6   3       23.84       28.70     12.55 o 
  -3   6   3    78718.06    84778.39    840.84 o 
  -2   6   3     8973.18     8182.76    156.16 o 
  -1   6   3   119518.24   124295.99   1606.97 o 
   0   6   3      245.33      295.30    100.83 o 
   1   6   3    24126.08    26806.96    294.68 o 
   2   6   3     2432.00     2565.95     39.34 o 
   3   6   3    11601.40    12432.32    125.68 o 
   4   6   3      910.43      987.51     29.15 o 
   5   6   3     2817.95     3213.23     52.63 o 
   6   6   3     4438.63     4068.27     48.08 o 
   7   6   3      485.98      558.38     20.62 o 
   8   6   3       73.36       14.45     18.39 o 
   9   6   3     1115.10      906.47     35.61 o 
  10   6   3      150.06       44.68     28.37 o 
  11   6   3     2125.58     2294.46     57.89 o 
  12   6   3      861.21      986.77     51.47 o 
  13   6   3       97.95       79.42     40.95 o 
  14   6   3      365.02      248.17     46.26 o 
  15   6   3      259.44      236.16     83.73 o 
  16   6   3      145.10      163.20     63.15 o 
 -17   7   3       30.91        0.12     62.16 o 
 -16   7   3       84.14        4.60     49.44 o 
 -15   7   3      555.21      560.32     62.41 o 
 -14   7   3        3.49        1.82     40.46 o 
 -13   7   3     1434.28     1384.26     54.37 o 
 -12   7   3      515.36      384.70     36.57 o 
 -11   7   3      148.32      139.55     29.69 o 
 -10   7   3      167.70      118.43     24.10 o 
  -9   7   3      477.13      487.23     27.00 o 
  -8   7   3     5060.24     4459.97     50.15 o 
  -7   7   3     5967.10     5678.59     57.39 o 
  -6   7   3     1851.16     1728.18     51.47 o 
  -5   7   3     2437.90     3041.26     38.06 o 
  -4   7   3    39618.69    42435.41    347.35 o 
  -3   7   3    45301.07    44137.33    358.78 o 
  -2   7   3     1967.21     2182.94     45.63 o 
  -1   7   3    42097.92    43499.79    546.28 o 
   0   7   3     3579.88     3640.13    116.61 o 
   1   7   3     6561.96     6376.32     66.79 o 
   2   7   3    13748.49    14112.13     99.18 o 
   3   7   3    13518.86    12598.25     99.34 o 
   4   7   3    15108.57    14570.05    111.68 o 
   5   7   3    35082.44    34219.73    288.67 o 
   6   7   3      167.97      185.56     19.34 o 
   7   7   3      890.47     1008.05     32.09 o 
   8   7   3       51.07        1.04     19.67 o 
   9   7   3      500.36      563.39     30.06 o 
  10   7   3     4583.82     4581.18     70.15 o 
  11   7   3      112.44      175.83     33.71 o 
  12   7   3      245.85      336.38     34.37 o 
  13   7   3       33.17        0.17     40.46 o 
  14   7   3        0.25        0.04     40.54 o 
  15   7   3      557.13      653.29     57.44 o 
 -16   8   3       66.99       14.49     51.35 o 
 -15   8   3       13.51        0.79     47.08 o 
 -14   8   3       14.80        0.83     36.28 o 
 -13   8   3      295.73      227.09     38.51 o 
 -12   8   3      120.74        4.97     42.07 o 
 -11   8   3     2896.11     2729.93     54.16 o 
 -10   8   3     1349.58     1023.46     35.99 o 
  -9   8   3      665.83      663.77     29.73 o 
  -8   8   3       34.48        2.77     18.14 o 
  -7   8   3     2807.07     3052.27     42.49 o 
  -6   8   3      597.38      452.99     25.96 o 
  -5   8   3    28451.34    30244.09    214.80 o 
  -4   8   3    10044.01     9472.98     74.37 o 
  -3   8   3    15530.85    15570.85    126.14 o 
  -2   8   3    25740.93    25020.27    229.25 o 
  -1   8   3      891.84     1043.54     33.67 o 
   0   8   3     1003.91     1114.81     35.32 o 
   1   8   3    10375.59    10653.38    137.61 o 
   2   8   3      107.38       87.91     12.67 o 
   3   8   3    37735.55    38567.39    329.71 o 
   4   8   3     5943.49     6024.12     66.55 o 
   5   8   3     2943.98     2932.88     49.69 o 
   6   8   3       30.95        6.13     20.42 o 
   7   8   3      991.45     1061.22     31.18 o 
   8   8   3     3115.67     2804.55     48.28 o 
   9   8   3     3931.91     3640.75     59.13 o 
  10   8   3      696.86      672.30     36.32 o 
  11   8   3     1431.44     1584.86     48.45 o 
  12   8   3        1.94        0.04     29.32 o 
  13   8   3       23.30        0.91     37.06 o 
  14   8   3      302.27      228.29     47.33 o 
  15   8   3       50.95       70.48     50.52 o 
 -16   9   3      320.06      380.60     76.94 o 
 -15   9   3       66.65       27.08     46.13 o 
 -14   9   3     1261.17     1097.08     50.44 o 
 -13   9   3      313.72      324.49     36.07 o 
 -12   9   3      142.91       79.22     30.85 o 
 -11   9   3      393.06      356.42     29.19 o 
 -10   9   3     2548.59     2390.70     48.08 o 
  -9   9   3     1722.60     1775.96     40.46 o 
  -8   9   3     9906.09     9475.67     94.87 o 
  -7   9   3      172.92      150.94     18.43 o 
  -6   9   3    13458.79    13151.66    117.11 o 
  -5   9   3     3932.83     3579.75     38.06 o 
  -4   9   3      390.76      402.38     19.92 o 
  -3   9   3       14.95        8.08     16.23 o 
  -2   9   3    15348.63    15980.19    155.83 o 
  -1   9   3      110.68       93.84     15.94 o 
   0   9   3     8494.84     8188.93    113.26 o 
   1   9   3    21588.14    21587.02    185.15 o 
   2   9   3     7787.07     7687.91     96.69 o 
   3   9   3     8050.01     8201.47     65.47 o 
   4   9   3    11495.93    12113.30    103.48 o 
   5   9   3     2503.75     2072.63     39.88 o 
   6   9   3     8368.09     8177.75     82.90 o 
   7   9   3     1019.05      997.95     35.36 o 
   8   9   3      913.18      983.04     35.49 o 
   9   9   3      630.80      557.38     38.43 o 
  10   9   3       94.75        0.75     29.11 o 
  11   9   3      497.88      549.60     37.31 o 
  12   9   3        4.78        0.95     31.35 o 
  13   9   3      570.08      599.62     43.73 o 
  14   9   3       11.29        0.04     42.94 o 
  15   9   3      375.77      343.95     53.25 o 
 -16  10   3      117.89       64.19     52.76 o 
 -15  10   3        0.01        0.00     39.92 o 
 -14  10   3      219.55      216.29     41.45 o 
 -13  10   3       28.17        0.29     30.97 o 
 -12  10   3      279.37      147.54     29.61 o 
 -11  10   3     1939.35     1788.51     47.00 o 
 -10  10   3      621.80      600.82     30.56 o 
  -9  10   3     4254.63     4287.29     59.42 o 
  -8  10   3     1783.49     1757.83     38.01 o 
  -7  10   3     9101.11     8709.91     80.46 o 
  -6  10   3      551.41      348.80     30.11 o 
  -5  10   3     9657.89     9460.56     93.75 o 
  -4  10   3     5246.11     5583.43     60.96 o 
  -3  10   3    27618.73    28909.23    237.98 o 
  -2  10   3      198.65      175.58     31.22 o 
  -1  10   3     9979.08     9514.76    108.21 o 
   0  10   3        6.91       13.83     20.42 o 
   1  10   3     4608.93     4919.79     53.92 o 
   2  10   3        2.48       15.32     19.05 o 
   3  10   3     4268.42     4258.84     49.65 o 
   4  10   3     8389.18     9481.96     93.50 o 
   5  10   3     2270.37     2141.20     36.86 o 
   6  10   3      422.33      440.15     27.12 o 
   7  10   3     7463.38     7296.49     80.29 o 
   8  10   3      760.13      800.83     35.86 o 
   9  10   3     5607.48     5155.00     71.23 o 
  10  10   3      672.43      595.15     36.77 o 
  11  10   3     1956.57     2083.10     55.45 o 
  12  10   3      320.46      371.08     37.06 o 
  13  10   3     1196.14     1209.76     49.28 o 
  14  10   3      135.42      117.61     41.16 o 
  15  10   3      416.70      423.83     56.69 o 
 -16  11   3      960.82     1030.25     76.48 o 
 -15  11   3     1380.83     1476.69     58.84 o 
 -14  11   3     2312.85     2267.21     62.94 o 
 -13  11   3     1699.52     1716.83     54.41 o 
 -12  11   3      743.96      714.33     36.48 o 
 -11  11   3      502.40      379.77     30.44 o 
 -10  11   3     3175.10     3215.18     54.79 o 
  -9  11   3       93.81       95.41     24.14 o 
  -8  11   3     6711.65     6997.60     78.22 o 
  -7  11   3     1075.17     1055.26     30.56 o 
  -6  11   3     8193.31     7722.23     80.21 o 
  -5  11   3     3390.93     3524.97     50.15 o 
  -4  11   3     4297.86     4250.02     53.87 o 
  -3  11   3    23741.33    23888.15    195.83 o 
  -2  11   3    10287.62    10109.95    109.70 o 
  -1  11   3    12226.49    11489.37    118.97 o 
   0  11   3    10931.17    10025.27    140.01 o 
   1  11   3    16029.92    15830.04    130.36 o 
   2  11   3     2800.60     2937.98     51.93 o 
   3  11   3    21035.53    20389.02    157.15 o 
   4  11   3       39.25        5.47     20.95 o 
   5  11   3    28075.37    27476.11    228.92 o 
   6  11   3     3687.18     3589.24     53.83 o 
   7  11   3     3953.50     4043.88     59.26 o 
   8  11   3      523.77      601.19     31.68 o 
   9  11   3      678.97      513.90     34.95 o 
  10  11   3       51.88        9.44     28.66 o 
  11  11   3     1555.01     1544.73     51.51 o 
  12  11   3       32.70        0.66     32.13 o 
  13  11   3      576.66      714.29     41.70 o 
  14  11   3      144.83      146.97     44.81 o 
  15  11   3       75.54       27.00     50.60 o 
 -15  12   3       12.60        8.08     40.42 o 
 -14  12   3      408.29      497.92     45.34 o 
 -13  12   3       26.88       93.71     35.03 o 
 -12  12   3      457.45      449.47     34.70 o 
 -11  12   3       45.95        2.73     25.30 o 
 -10  12   3      342.35      315.30     28.32 o 
  -9  12   3      145.79      104.52     24.97 o 
  -8  12   3      191.59      338.94     24.89 o 
  -7  12   3      109.61       39.84     21.04 o 
  -6  12   3       11.90        0.12     16.44 o 
  -5  12   3     8233.57     8615.74     95.24 o 
  -4  12   3     8280.13     8163.29     79.51 o 
  -3  12   3      886.56      596.14     27.91 o 
  -2  12   3    20511.83    19086.83    185.02 o 
  -1  12   3      109.43      124.98     22.24 o 
   0  12   3     3091.08     3171.78     79.51 o 
   1  12   3     1214.20     1288.81     43.19 o 
   2  12   3      152.15      210.36     20.42 o 
   3  12   3     9128.27     8556.49     79.34 o 
   4  12   3    10867.13    10188.67     98.02 o 
   5  12   3      767.59      877.53     27.83 o 
   6  12   3     3772.83     3704.65     56.15 o 
   7  12   3      180.43      175.75     24.89 o 
   8  12   3        3.67        0.12     24.35 o 
   9  12   3      464.05      453.82     34.58 o 
  10  12   3        7.34        0.00     28.49 o 
  11  12   3      781.41     1080.64     44.43 o 
  12  12   3      180.79      142.08     39.09 o 
  13  12   3        1.39       14.45     44.93 o 
  14  12   3       23.63        0.04     44.27 o 
 -15  13   3      704.23      706.50     50.11 o 
 -14  13   3      116.09      203.08     38.55 o 
 -13  13   3      744.46      747.00     43.44 o 
 -12  13   3     1507.11     1559.55     49.57 o 
 -11  13   3     1091.99     1238.13     41.00 o 
 -10  13   3        3.58        0.95     22.86 o 
  -9  13   3     4303.72     4099.78     58.68 o 
  -8  13   3      792.07      743.85     35.94 o 
  -7  13   3       95.75       88.04     24.10 o 
  -6  13   3      480.15      514.77     22.24 o 
  -5  13   3      342.39      303.21     21.86 o 
  -4  13   3     2614.52     2118.96     33.58 o 
  -3  13   3       86.31       32.34     16.98 o 
  -2  13   3        4.96       15.82     16.73 o 
  -1  13   3        5.07        7.99     19.17 o 
   0  13   3     1790.49     2203.86     57.64 o 
   1  13   3    18307.88    17870.32    187.75 o 
   2  13   3     1967.06     1953.08     47.46 o 
   3  13   3    15815.54    14906.55    130.98 o 
   4  13   3     7280.63     7042.15     76.44 o 
   5  13   3     4448.70     3889.46     56.19 o 
   6  13   3      416.01      428.35     27.74 o 
   7  13   3     5739.57     5101.54     75.99 o 
   8  13   3     1466.13     1287.49     41.62 o 
   9  13   3     4286.71     4238.26     66.79 o 
  10  13   3     1513.68     1741.05     53.38 o 
  11  13   3      110.63      144.73     35.03 o 
  12  13   3      789.28      985.98     44.93 o 
  13  13   3      412.87      268.63     40.04 o 
  14  13   3      110.63        0.66     36.52 o 
 -15  14   3      219.98      290.04     41.99 o 
 -14  14   3      131.66      172.52     38.72 o 
 -13  14   3      102.80      122.57     34.29 o 
 -12  14   3      657.68      727.45     39.59 o 
 -11  14   3      178.41      160.67     30.31 o 
 -10  14   3       27.09        0.12     24.68 o 
  -9  14   3      294.30      265.03     29.73 o 
  -8  14   3      326.91      301.38     28.24 o 
  -7  14   3       30.01        6.87     23.11 o 
  -6  14   3      463.85      505.91     25.26 o 
  -5  14   3     1744.08     1862.47     41.12 o 
  -4  14   3       65.47       90.11     18.72 o 
  -3  14   3      371.54      294.84     23.15 o 
  -2  14   3      134.58       88.49     28.08 o 
  -1  14   3        0.44        0.95     19.34 o 
   0  14   3        4.99        2.28     18.34 o 
   1  14   3     4469.87     4622.13     64.68 o 
   2  14   3       71.29       95.62     26.21 o 
   3  14   3      825.60     1039.19     32.30 o 
   4  14   3     4928.60     4913.37     78.39 o 
   5  14   3     8914.76     9039.74     91.52 o 
   6  14   3      506.30      548.85     31.35 o 
   7  14   3     6326.97     6689.38     87.33 o 
   8  14   3      346.52      389.80     35.78 o 
   9  14   3     1863.60     2017.18     54.21 o 
  10  14   3      403.77      562.23     35.99 o 
  11  14   3     2122.87     2187.58     60.17 o 
  12  14   3      440.70      603.18     43.19 o 
  13  14   3     1406.62     1512.59     54.41 o 
  14  14   3       94.81       58.60     40.04 o 
 -14  15   3        3.85       11.26     37.27 o 
 -13  15   3       14.19       24.10     34.12 o 
 -12  15   3        0.11        0.17     32.22 o 
 -11  15   3       33.08        0.21     30.23 o 
 -10  15   3        0.02        1.20     26.13 o 
  -9  15   3       31.64       40.46     27.83 o 
  -8  15   3      352.81      351.08     30.02 o 
  -7  15   3      591.85      498.54     32.05 o 
  -6  15   3      284.96      200.80     25.01 o 
  -5  15   3      281.73      260.80     26.42 o 
  -4  15   3     1179.54      966.35     33.46 o 
  -3  15   3     1716.40     1576.32     40.50 o 
  -2  15   3      861.85      900.30     53.34 o 
  -1  15   3     3924.90     4176.85     67.71 o 
   0  15   3     1840.17     1609.20     42.07 o 
   1  15   3     6973.21     6488.66     82.57 o 
   2  15   3      945.35      921.71     36.03 o 
   3  15   3     2933.60     2678.17     46.17 o 
   4  15   3     1954.24     2183.65     53.67 o 
   5  15   3      122.36      127.92     21.78 o 
   6  15   3      427.55      374.14     31.55 o 
   7  15   3       12.98       48.24     28.41 o 
   8  15   3     1163.68     1186.41     47.00 o 
   9  15   3      233.41      234.67     32.76 o 
  10  15   3      252.95      278.53     34.87 o 
  11  15   3      112.92      200.34     37.19 o 
  12  15   3      224.56      233.60     39.55 o 
  13  15   3      147.06      140.26     40.54 o 
 -14  16   3      389.45      511.17     46.30 o 
 -13  16   3      240.36      308.34     39.75 o 
 -12  16   3       85.48       99.09     36.11 o 
 -11  16   3     1254.04     1352.00     49.61 o 
 -10  16   3       82.44       44.43     32.96 o 
  -9  16   3     1316.14     1467.04     49.65 o 
  -8  16   3        0.41        0.37     29.57 o 
  -7  16   3     3512.12     3275.80     60.79 o 
  -6  16   3      124.52      121.66     27.04 o 
  -5  16   3      541.67      456.01     39.67 o 
  -4  16   3     1881.18     2013.37     48.24 o 
  -3  16   3     2023.40     2065.01     44.89 o 
  -2  16   3     8306.47     7969.70     92.72 o 
  -1  16   3     3504.65     3471.34     63.32 o 
   0  16   3     1692.83     1680.06     61.74 o 
   1  16   3      185.31      207.47     26.38 o 
   2  16   3      574.73      532.54     29.90 o 
   3  16   3      626.72      720.17     32.96 o 
   4  16   3     5956.06     5701.99     81.50 o 
   5  16   3      500.60      450.96     32.88 o 
   6  16   3     1493.76     1469.15     41.16 o 
   7  16   3      872.68      940.76     38.80 o 
   8  16   3     1740.27     1476.24     50.98 o 
   9  16   3        1.59        0.75     31.97 o 
  10  16   3      266.95      177.03     35.24 o 
  11  16   3       74.55       46.96     35.45 o 
  12  16   3      732.31      756.15     46.17 o 
  13  16   3      125.95      114.00     40.25 o 
 -14  17   3        5.78        0.58     37.93 o 
 -13  17   3       19.03       77.11     36.57 o 
 -12  17   3      181.58      223.66     37.43 o 
 -11  17   3      345.99      385.99     38.43 o 
 -10  17   3       14.23        0.29     32.42 o 
  -9  17   3      219.20      204.77     36.36 o 
  -8  17   3     1509.31     1526.84     51.39 o 
  -7  17   3       76.53       47.21     28.61 o 
  -6  17   3      128.99       81.37     26.01 o 
  -5  17   3       89.51      106.96     35.61 o 
  -4  17   3      107.14      111.44     26.42 o 
  -3  17   3      563.40      576.47     37.60 o 
  -2  17   3      448.54      585.79     31.10 o 
  -1  17   3     2571.90     2831.55     62.03 o 
   0  17   3     1653.93     1490.94     58.35 o 
   1  17   3     5086.49     5448.85     78.85 o 
   2  17   3      669.27      768.24     31.64 o 
   3  17   3     1962.78     2233.38     60.13 o 
   4  17   3      773.76      664.64     40.71 o 
   5  17   3       11.66        1.86     28.49 o 
   6  17   3        0.04        0.08     23.60 o 
   7  17   3      779.79      766.01     37.15 o 
   8  17   3        2.60        0.12     30.44 o 
   9  17   3      627.67      541.90     40.21 o 
  10  17   3      999.09     1002.46     44.10 o 
  11  17   3        0.74        0.12     34.70 o 
  12  17   3      229.80      237.41     40.91 o 
  13  17   3       33.59       41.66     39.30 o 
 -13  18   3      604.29      721.62     48.41 o 
 -12  18   3        3.80       28.08     38.10 o 
 -11  18   3     1886.48     2290.86     69.49 o 
 -10  18   3        5.83        0.00     36.61 o 
  -9  18   3     3358.93     3253.07     71.43 o 
  -8  18   3       36.26       30.81     31.68 o 
  -7  18   3     2108.82     2418.40     57.35 o 
  -6  18   3      926.90     1049.17     51.18 o 
  -5  18   3     7538.61     8100.81    121.04 o 
  -4  18   3      231.03      192.06     30.23 o 
  -3  18   3     9586.77     9744.30    120.01 o 
  -2  18   3      156.81      130.77     25.05 o 
  -1  18   3     3139.88     3221.31     67.29 o 
   0  18   3      126.03      166.39     28.61 o 
   1  18   3     3967.77     3954.81     67.66 o 
   2  18   3       92.27       92.84     24.72 o 
   3  18   3     3902.49     3900.89     77.56 o 
   4  18   3        5.82        1.08     38.22 o 
   5  18   3      427.80      385.99     41.16 o 
   6  18   3        0.09        0.04     24.56 o 
   7  18   3       46.36       41.95     30.23 o 
   8  18   3      546.76      466.57     37.27 o 
   9  18   3        6.83        0.66     33.00 o 
  10  18   3      120.06       66.96     37.19 o 
  11  18   3       11.58        0.46     33.87 o 
  12  18   3       19.85        0.12     36.15 o 
 -13  19   3        2.44        0.25     39.09 o 
 -12  19   3       59.78       37.72     38.68 o 
 -11  19   3       87.93      244.11     43.77 o 
 -10  19   3       69.65       25.59     38.76 o 
  -9  19   3      116.48      171.77     39.59 o 
  -8  19   3      134.04       42.11     34.00 o 
  -7  19   3        1.53       18.88     32.80 o 
  -6  19   3       89.88       81.99     37.89 o 
  -5  19   3     2186.04     2207.46     66.26 o 
  -4  19   3      343.54      291.40     47.62 o 
  -3  19   3       13.69       27.87     27.33 o 
  -2  19   3     2003.05     1966.49     61.87 o 
  -1  19   3      148.12      178.77     40.00 o 
   0  19   3      560.72      642.07     59.51 o 
   1  19   3      559.91      672.75     74.04 o 
   2  19   3      675.28      646.62     40.66 o 
   3  19   3     1201.34     1149.92     54.79 o 
   4  19   3       19.82        0.21     35.36 o 
   5  19   3        8.30        0.17     38.39 o 
   6  19   3      861.21      906.35     36.48 o 
   7  19   3       27.27        1.70     38.01 o 
   8  19   3       92.26       52.05     33.79 o 
   9  19   3       73.37        0.79     34.91 o 
  10  19   3      119.54       35.99     37.27 o 
  11  19   3      103.30       62.99     36.73 o 
  12  19   3      256.93      188.87     40.09 o 
 -12  20   3        1.34        6.42     42.49 o 
 -11  20   3       13.94       42.32     41.58 o 
 -10  20   3       18.82        0.21     39.46 o 
  -9  20   3      153.64       85.02     38.47 o 
  -8  20   3        3.06        0.33     34.12 o 
  -7  20   3      423.83      360.93     47.12 o 
  -6  20   3       23.68       33.50     37.52 o 
  -5  20   3      218.29      254.59     39.09 o 
  -4  20   3        3.87       50.40     34.12 o 
  -3  20   3      344.64      281.47     38.72 o 
  -2  20   3      296.90      356.29     37.43 o 
  -1  20   3     1144.80     1284.26     59.63 o 
   0  20   3      503.49      565.21     39.80 o 
   1  20   3     1320.11     1426.75     52.63 o 
   2  20   3        0.54        0.29     35.20 o 
   3  20   3      581.69      534.90     44.93 o 
   4  20   3       30.31        1.45     37.60 o 
   5  20   3      561.66      684.31     55.49 o 
   6  20   3       20.38        1.74     32.22 o 
   7  20   3      258.92      226.02     36.57 o 
   8  20   3       17.10        0.00     33.29 o 
   9  20   3       19.29        3.31     36.61 o 
  10  20   3       38.97        0.79     38.51 o 
  11  20   3        0.10        1.57     38.64 o 
 -12  21   3      382.03      369.63     47.70 o 
 -11  21   3      121.60      156.37     43.48 o 
 -10  21   3     1017.73     1187.81     54.95 o 
  -9  21   3      191.93      166.88     39.46 o 
  -8  21   3     1711.72     1906.32     64.10 o 
  -7  21   3        1.98        0.17     40.09 o 
  -6  21   3      741.32      771.14     42.36 o 
  -5  21   3        0.45        0.12     36.52 o 
  -4  21   3     1135.20     1373.62     56.44 o 
  -3  21   3       51.08        1.04     29.03 o 
  -2  21   3     2048.28     2201.08     63.52 o 
  -1  21   3       25.67        0.70     34.08 o 
   0  21   3     2284.65     2698.63     66.38 o 
   1  21   3      957.34      988.67     62.57 o 
   2  21   3      282.39      308.55     42.40 o 
   3  21   3        3.17        0.25     35.12 o 
   4  21   3      121.28        2.57     41.16 o 
   5  21   3        6.99        0.46     32.09 o 
   6  21   3      431.99      522.18     40.21 o 
   7  21   3       94.26       53.58     35.57 o 
   8  21   3       98.25        2.28     36.32 o 
   9  21   3       11.12        1.45     38.01 o 
  10  21   3        2.48        0.08     38.80 o 
  11  21   3      134.07      132.72     42.82 o 
 -11  22   3      138.10      143.90     43.94 o 
 -10  22   3        5.08        0.04     44.02 o 
  -9  22   3       83.42       23.23     38.76 o 
  -8  22   3        4.56        4.14     38.68 o 
  -7  22   3      243.66      253.10     39.51 o 
  -6  22   3      202.65      212.35     42.61 o 
  -5  22   3      774.41      998.86     53.09 o 
  -4  22   3       55.03       67.62     35.74 o 
  -3  22   3      945.62      896.08     54.83 o 
  -2  22   3       80.97       89.24     37.68 o 
  -1  22   3       32.16        4.97     35.45 o 
   0  22   3        1.76       23.11     35.45 o 
   1  22   3       85.60       15.40     37.81 o 
   2  22   3       41.43        6.29     38.64 o 
   3  22   3      304.92      256.95     45.01 o 
   4  22   3      240.99      192.06     48.82 o 
   5  22   3        2.36        0.00     34.04 o 
   6  22   3       78.74       89.65     37.31 o 
   7  22   3      187.01      219.23     42.78 o 
   8  22   3       33.70        0.00     37.39 o 
   9  22   3       14.49        0.29     39.26 o 
  10  22   3      123.97       92.22     42.45 o 
 -10  23   3      425.53      448.68     46.63 o 
  -9  23   3      103.14       35.45     42.74 o 
  -8  23   3      427.53      548.02     61.70 o 
  -7  23   3       23.88       33.54     36.94 o 
  -6  23   3      540.87      690.72     42.78 o 
  -5  23   3      132.39      134.46     41.78 o 
  -4  23   3      766.11      889.41     60.33 o 
  -3  23   3       90.34       34.00     34.16 o 
  -2  23   3      664.06      611.05     45.88 o 
  -1  23   3      629.67      713.54     46.26 o 
   0  23   3      193.67      196.53     39.26 o 
   1  23   3     1143.92     1441.74     62.36 o 
   2  23   3      540.46      631.71     51.80 o 
   3  23   3      822.65      865.06     64.02 o 
   4  23   3      217.30      209.87     49.73 o 
   5  23   3       15.59        1.24     31.80 o 
   6  23   3      231.16      127.46     39.17 o 
   7  23   3      295.46      359.94     44.81 o 
   8  23   3       89.06       58.26     43.65 o 
   9  23   3      393.06      448.64     46.96 o 
  -9  24   3       39.02        0.04     40.25 o 
  -8  24   3        0.40        0.04     38.55 o 
  -7  24   3      287.06      347.68     51.85 o 
  -6  24   3        0.68        0.04     38.68 o 
  -5  24   3       62.16       51.06     40.21 o 
  -4  24   3       88.73       32.76     36.86 o 
  -3  24   3      166.95       33.87     48.16 o 
  -2  24   3       20.72        1.12     45.97 o 
  -1  24   3      385.46      466.65     44.52 o 
   0  24   3      331.25      415.43     46.71 o 
   1  24   3      306.29      399.40     43.03 o 
   2  24   3      254.92      348.92     47.95 o 
   3  24   3      155.15      160.71     60.83 o 
   4  24   3       64.99       16.94     48.62 o 
   5  24   3      112.14       63.03     37.23 o 
   6  24   3       90.75       70.19     39.92 o 
   7  24   3      225.40      323.91     46.09 o 
   8  24   3       71.16       99.38     45.88 o 
  -8  25   3       13.86        0.17     39.51 o 
  -7  25   3        0.13        0.08     37.23 o 
  -6  25   3        1.02        0.08     34.99 o 
  -5  25   3       65.30        7.45     40.91 o 
  -4  25   3        3.34        0.37     35.61 o 
  -3  25   3        6.30        2.11     52.72 o 
  -2  25   3        0.50        0.17     45.18 o 
  -1  25   3      171.77      182.21     41.16 o 
   0  25   3       27.30        1.45     41.29 o 
   1  25   3      206.59      303.00     41.82 o 
   2  25   3      121.02      180.92     46.79 o 
   3  25   3      270.90      269.91     62.82 o 
   4  25   3      170.20      231.57     62.32 o 
   5  25   3      113.99      136.61     38.01 o 
   6  25   3       91.50       65.68     41.45 o 
   7  25   3      170.41      291.16     46.38 o 
  -7  26   3       84.54       75.74     39.30 o 
  -6  26   3       18.52        0.08     36.11 o 
  -5  26   3        9.09        0.37     37.93 o 
  -4  26   3        4.62        0.00     49.73 o 
  -3  26   3        6.91        0.12     55.78 o 
  -2  26   3       41.16        0.04     45.63 o 
  -1  26   3       57.36        0.46     38.93 o 
   0  26   3       14.53       11.55     42.86 o 
   1  26   3      161.62      255.34     41.82 o 
   2  26   3       33.34       46.75     49.44 o 
   3  26   3      129.97      146.47     51.39 o 
   4  26   3      153.32      117.73     52.30 o 
   5  26   3      107.58       86.71     43.98 o 
   6  26   3       68.89       51.39     42.36 o 
  -6  27   3       32.14       49.94     36.61 o 
  -5  27   3       77.87       37.35     54.87 o 
  -4  27   3        2.10        0.04     53.46 o 
  -3  27   3        0.08        1.12     48.82 o 
  -2  27   3        0.66        0.12     46.79 o 
  -1  27   3        6.17        0.04     95.62 o 
   0  27   3       31.76        0.17     47.12 o 
   1  27   3       12.73       91.14     64.14 o 
   2  27   3        3.92        0.91     47.62 o 
   3  27   3        4.62        9.90     49.94 o 
   4  27   3        3.69       35.36     50.27 o 
   5  27   3       19.94       34.04     59.96 o 
  -3  28   3       79.50       46.13     52.55 o 
  -2  28   3       12.47        0.21     58.97 o 
  -1  28   3       12.72       33.87     53.25 o 
   0  28   3       64.39       39.26     43.73 o 
   1  28   3       65.66        0.37     49.11 o 
   2  28   3      219.39      262.04     55.61 o 
 -17   0   4     1573.71     1721.80    226.51 o 
 -16   0   4     1307.52     1410.39    114.46 o 
 -15   0   4     3251.09     3573.83    184.48 o 
 -14   0   4       68.59        0.33     71.02 o 
 -13   0   4     1307.37     1610.41    248.88 o 
 -12   0   4     5283.30     5121.92    107.00 o 
 -11   0   4     8016.75     7706.66    307.60 o 
 -10   0   4     8393.26     8806.81    140.51 o 
  -9   0   4    61851.82    64193.92    759.63 o 
  -8   0   4     1137.98     1297.80     75.45 o 
  -7   0   4    51428.01    52699.53    520.82 o 
  -6   0   4       50.66       47.79     16.52 o 
  -5   0   4      415.73      292.61     15.40 o 
  -4   0   4    19497.96    19288.30    264.86 o 
  -3   0   4    63613.16    64892.96   1039.27 o 
  -2   0   4   100204.66   109844.63   2305.31 o 
  -1   0   4     1478.49     1572.80    268.75 o 
   0   0   4    10540.76    12458.87    303.12 o 
   1   0   4    42490.68    45057.96    302.01 o 
   2   0   4    56452.98    64845.59   1043.29 o 
   3   0   4    85830.08    91514.27    866.22 o 
   4   0   4    90611.87    94646.01    795.37 o 
   5   0   4    10820.03    11446.47    107.87 o 
   6   0   4    11117.23    10839.10    104.98 o 
   7   0   4    51811.37    54059.45    513.36 o 
   8   0   4     6849.42     7435.51     96.73 o 
   9   0   4    54641.72    55725.01    664.68 o 
  10   0   4    10134.40     9872.30    579.66 o 
  11   0   4    18340.69    19013.87    387.89 o 
  12   0   4     1340.92     1324.96     96.61 o 
  13   0   4      934.00     1188.14    101.79 o 
  14   0   4      218.51       35.70     92.14 o 
  15   0   4     1537.92     1584.32    127.67 o 
  16   0   4       73.11        0.00    115.95 o 
 -17   1   4      469.29      463.80     85.97 o 
 -16   1   4        1.48       36.69    112.55 o 
 -15   1   4     2046.83     2623.47     99.22 o 
 -14   1   4       47.47        5.96     51.56 o 
 -13   1   4     2114.72     1957.80     83.48 o 
 -12   1   4     1323.60     1322.23     44.64 o 
 -11   1   4        0.05        0.04     22.03 o 
 -10   1   4      445.62      288.22     22.36 o 
  -9   1   4       81.60      310.78     28.32 o 
  -8   1   4     1256.31     1109.80     31.93 o 
  -7   1   4     3197.98     3201.35     40.87 o 
  -6   1   4      702.12      550.18     13.42 o 
  -5   1   4    16810.51    16185.34    118.47 o 
  -4   1   4     2228.77     2643.76     47.75 o 
  -3   1   4    45784.48    50298.19    588.15 o 
  -2   1   4    56982.52    62200.75    675.15 o 
  -1   1   4     6969.57     8100.06    178.60 o 
   0   1   4     2486.17     2048.61     19.50 o 
   1   1   4    18833.00    20270.51    230.20 o 
   2   1   4     8518.22     7886.34    177.65 o 
   3   1   4    18344.43    17220.76    215.91 o 
   4   1   4       88.77       88.62     22.57 o 
   5   1   4    15570.06    16326.71    127.67 o 
   6   1   4     2058.19     2827.62     36.32 o 
   7   1   4      650.53      920.80     37.56 o 
   8   1   4     2714.56     2868.45     37.52 o 
   9   1   4     1474.37     1932.41     61.08 o 
  10   1   4       63.89       84.73     28.74 o 
  11   1   4      416.63      529.80     40.75 o 
  12   1   4       32.12       12.80     26.63 o 
  13   1   4       97.40        0.08     48.37 o 
  14   1   4        8.86        0.37     50.60 o 
  15   1   4      614.27      817.65     98.31 o 
  16   1   4        4.30        0.21     62.70 o 
 -17   2   4      239.32      363.67     90.73 o 
 -16   2   4      358.78      348.72     77.35 o 
 -15   2   4       38.40      288.26     59.71 o 
 -14   2   4     1826.48     1705.94     64.39 o 
 -13   2   4       19.80        0.54     38.84 o 
 -12   2   4     4912.00     5125.19     83.94 o 
 -11   2   4      750.57      684.76     41.08 o 
 -10   2   4     4447.15     4419.31     54.41 o 
  -9   2   4     1237.48     1261.23     30.02 o 
  -8   2   4     2798.71     2435.09     32.80 o 
  -7   2   4      109.23       89.16     13.87 o 
  -6   2   4    12863.84    14094.24     94.50 o 
  -5   2   4     2309.78     2521.47     46.46 o 
  -4   2   4     4918.47     4812.37     44.97 o 
  -3   2   4     2211.54     2162.28     59.80 o 
  -2   2   4    20163.81    24010.60    307.31 o 
  -1   2   4    22713.44    25389.40    369.67 o 
   0   2   4    28046.60    29446.20    575.64 o 
   1   2   4    67613.27    76578.28    954.88 o 
   2   2   4    46982.63    51130.29    639.66 o 
   3   2   4     1985.02     1901.97     28.53 o 
   4   2   4     3109.36     4216.65     55.99 o 
   5   2   4    10552.17    10611.80     79.34 o 
   6   2   4    10066.05    10076.62     89.40 o 
   7   2   4     4193.26     4328.16     50.44 o 
   8   2   4     4274.67     4460.88     46.21 o 
   9   2   4     1958.35     2428.92     74.21 o 
  10   2   4      433.14      442.55     29.90 o 
  11   2   4      731.67      723.69     44.68 o 
  12   2   4      454.12      493.45     38.39 o 
  13   2   4      132.16       64.48     50.31 o 
  14   2   4      214.02      136.61     67.21 o 
  15   2   4      269.62      291.07     82.90 o 
  16   2   4      122.94      247.92    114.62 o 
 -17   3   4      759.42      605.50     88.49 o 
 -16   3   4       37.08        0.21     67.13 o 
 -15   3   4     2672.56     3036.99    106.51 o 
 -14   3   4      179.53      186.18     42.16 o 
 -13   3   4     2110.77     1854.15     60.87 o 
 -12   3   4      300.52      229.21     39.42 o 
 -11   3   4     3705.19     3711.03     56.61 o 
 -10   3   4       29.58        2.40     21.49 o 
  -9   3   4      479.96      512.25     21.00 o 
  -8   3   4       89.71       51.89     13.91 o 
  -7   3   4       65.99       24.93     21.28 o 
  -6   3   4      592.42      524.79     33.83 o 
  -5   3   4       17.04       36.36     12.17 o 
  -4   3   4      564.35      828.25     47.08 o 
  -3   3   4   101226.79   113833.10   1232.49 o 
  -2   3   4    65849.57    76189.98    964.36 o 
  -1   3   4    10095.11    11206.79    165.81 o 
   0   3   4      441.84      429.47     22.44 o 
   1   3   4     7313.85     7475.72    173.38 o 
   2   3   4      336.72      514.44     51.76 o 
   3   3   4    13559.41    13680.59     98.64 o 
   4   3   4    19938.90    22777.07    143.78 o 
   5   3   4       39.47      103.19     15.24 o 
   6   3   4     4356.57     4438.56     47.21 o 
   7   3   4      194.11      195.37     16.48 o 
   8   3   4     4264.96     3978.74     49.11 o 
   9   3   4     1941.43     1881.52     42.53 o 
  10   3   4       25.81        0.00     29.32 o 
  11   3   4      240.41      310.87     38.88 o 
  12   3   4     1222.19     1450.44     56.07 o 
  13   3   4      108.13        3.40     38.22 o 
  14   3   4      107.12       72.63     65.64 o 
  15   3   4      561.47      574.44     86.59 o 
  16   3   4      215.68      225.56    103.57 o 
 -17   4   4       13.43        2.40     71.52 o 
 -16   4   4       35.84       22.03     65.39 o 
 -15   4   4      968.89     1225.99     65.84 o 
 -14   4   4      590.20      779.05     54.95 o 
 -13   4   4     1015.05      988.63     52.96 o 
 -12   4   4      652.17      675.03     49.15 o 
 -11   4   4     7488.77     7306.10     81.16 o 
 -10   4   4       22.72        0.17     14.82 o 
  -9   4   4    29332.38    28640.03    213.47 o 
  -8   4   4     7765.05     7490.79     71.23 o 
  -7   4   4    16955.00    15331.33    108.16 o 
  -6   4   4    26630.34    28766.49    186.39 o 
  -5   4   4     1443.67     1435.12     28.74 o 
  -4   4   4      239.44      188.38     21.95 o 
  -3   4   4    11162.23    13701.22    185.93 o 
  -2   4   4    63766.23    76439.73    881.21 o 
  -1   4   4   106075.50   119434.92   1663.16 o 
   0   4   4     2425.46     2429.34     54.66 o 
   1   4   4      952.39      950.61     66.22 o 
   2   4   4    15542.76    17181.42    261.84 o 
   3   4   4    49675.59    49200.12    452.45 o 
   4   4   4     2935.52     2400.47     32.76 o 
   5   4   4      623.14      823.36     23.15 o 
   6   4   4     6747.72     6812.99     67.46 o 
   7   4   4     6509.72     6395.78     64.35 o 
   8   4   4      137.30       52.51     14.66 o 
   9   4   4     8937.11     8743.95     92.06 o 
  10   4   4      195.77      188.42     28.90 o 
  11   4   4     4678.47     5013.01     84.73 o 
  12   4   4      198.36      351.95     41.24 o 
  13   4   4       34.26        0.25     37.89 o 
  14   4   4        2.83        0.50     51.51 o 
  15   4   4      170.58      122.24     77.85 o 
  16   4   4        1.50       95.45     73.50 o 
 -17   5   4       11.43        1.45     69.61 o 
 -16   5   4      320.63      355.80     86.38 o 
 -15   5   4       14.46        7.99     49.49 o 
 -14   5   4       40.22        3.98     39.92 o 
 -13   5   4       23.69        3.06     37.52 o 
 -12   5   4       49.17        2.82     33.13 o 
 -11   5   4    11572.00    11914.90    126.01 o 
 -10   5   4      642.22      483.42     31.68 o 
  -9   5   4     7040.04     7577.84    110.48 o 
  -8   5   4     2824.30     2595.47     43.94 o 
  -7   5   4     1523.13     1689.66     35.94 o 
  -6   5   4    26802.84    28261.99    210.70 o 
  -5   5   4    52959.95    53505.75    340.48 o 
  -4   5   4     2370.59     2472.24     77.40 o 
  -3   5   4   154345.84   159149.63   1472.26 o 
  -2   5   4    38992.99    43750.85    490.13 o 
  -1   5   4    98654.16   108014.41   1411.51 o 
   0   5   4      632.11      801.04     62.28 o 
   1   5   4    16565.58    17148.34    196.53 o 
   2   5   4    27486.49    27154.93    224.11 o 
   3   5   4   139605.34   146187.22   1297.92 o 
   4   5   4     5069.17     4504.98     43.07 o 
   5   5   4    35154.73    34503.35    271.90 o 
   6   5   4      144.66       95.86     19.26 o 
   7   5   4      662.12      716.44     28.61 o 
   8   5   4     6062.74     5263.12     64.77 o 
   9   5   4      196.07      185.64     25.05 o 
  10   5   4     7133.16     6714.51     85.72 o 
  11   5   4     2510.70     2468.47     61.66 o 
  12   5   4      266.56      264.07     40.71 o 
  13   5   4        7.30        0.04     37.60 o 
  14   5   4      443.08      337.99     48.41 o 
  15   5   4      212.95      125.93     79.67 o 
 -17   6   4       38.52        0.37     71.14 o 
 -16   6   4      103.05       34.54     50.19 o 
 -15   6   4      211.83      189.99     52.22 o 
 -14   6   4     1013.16     1040.48     55.86 o 
 -13   6   4       33.33        4.18     35.41 o 
 -12   6   4       83.86        1.95     39.92 o 
 -11   6   4      690.19      659.79     37.06 o 
 -10   6   4      300.71      294.51     26.46 o 
  -9   6   4     2707.06     2415.01     41.58 o 
  -8   6   4      212.36      168.66     17.52 o 
  -7   6   4     1770.63     1446.67     74.83 o 
  -6   6   4     1971.89     1729.71     27.21 o 
  -5   6   4      307.65      235.25     14.62 o 
  -4   6   4     3286.67     2622.39     51.93 o 
  -3   6   4     2412.45     2541.93     50.15 o 
  -2   6   4     1158.96     1264.38     62.57 o 
  -1   6   4      766.20      455.51     40.00 o 
   0   6   4      403.21      513.36     48.62 o 
   1   6   4     3272.45     3535.20     60.29 o 
   2   6   4     5873.32     6667.68     46.55 o 
   3   6   4     1356.83     1450.27     51.56 o 
   4   6   4    15899.56    15738.15    103.69 o 
   5   6   4    15529.31    15764.69    119.01 o 
   6   6   4     1174.72     1173.20     31.26 o 
   7   6   4       41.02       66.46     18.47 o 
   8   6   4      855.91      804.06     28.78 o 
   9   6   4      864.98      883.32     40.50 o 
  10   6   4        0.35        0.58     27.91 o 
  11   6   4      166.87      164.36     32.18 o 
  12   6   4      183.50      149.66     39.80 o 
  13   6   4      129.71        1.24     39.71 o 
  14   6   4       95.32        0.54     45.59 o 
  15   6   4        2.79        0.54     56.53 o 
 -17   7   4        6.44        0.37     60.13 o 
 -16   7   4       17.63        0.37     48.70 o 
 -15   7   4        1.81        0.04     46.75 o 
 -14   7   4       20.91        0.33     40.38 o 
 -13   7   4       86.49        0.04     32.67 o 
 -12   7   4        0.29        2.73     27.17 o 
 -11   7   4     1563.07     1571.31     51.89 o 
 -10   7   4      634.11      521.94     31.89 o 
  -9   7   4     4726.36     4566.31     63.77 o 
  -8   7   4     1590.42     1379.67     31.39 o 
  -7   7   4    24552.89    23968.49    183.36 o 
  -6   7   4     1314.27     1461.12     25.88 o 
  -5   7   4    42601.48    43495.06    328.34 o 
  -4   7   4     4810.18     4976.57     93.67 o 
  -3   7   4    21188.48    22495.48    243.74 o 
  -2   7   4    15220.02    15534.33    120.05 o 
  -1   7   4    38394.02    38199.26    346.07 o 
   0   7   4      476.63      403.17     21.04 o 
   1   7   4    66502.05    68106.57    518.29 o 
   2   7   4      437.58      543.05     20.95 o 
   3   7   4    31113.85    30145.08    210.86 o 
   4   7   4      263.71      385.53     20.75 o 
   5   7   4    29783.75    29964.37    323.58 o 
   6   7   4      493.72      601.98     26.17 o 
   7   7   4     3691.57     3271.25     46.05 o 
   8   7   4      153.27       94.42     24.02 o 
   9   7   4     1525.94     1346.00     44.43 o 
  10   7   4      101.11      122.74     30.35 o 
  11   7   4       19.41        3.77     30.23 o 
  12   7   4       98.03       32.22     31.51 o 
  13   7   4       11.50        2.69     40.50 o 
  14   7   4      323.46      244.86     48.99 o 
  15   7   4      101.10        0.29     48.53 o 
 -16   8   4      246.77      291.57     55.95 o 
 -15   8   4      561.50      612.62     54.62 o 
 -14   8   4      808.80      905.27     47.50 o 
 -13   8   4     1548.02     1536.32     52.09 o 
 -12   8   4      272.50      112.14     33.50 o 
 -11   8   4     4700.25     4823.35     70.73 o 
 -10   8   4     2038.56     2086.71     48.66 o 
  -9   8   4    19246.31    18961.20    166.92 o 
  -8   8   4     1384.33     1578.68     36.07 o 
  -7   8   4    18199.64    18465.56    145.68 o 
  -6   8   4    12795.84    12068.99    100.63 o 
  -5   8   4    15245.84    15628.99    121.33 o 
  -4   8   4    10795.21    11213.08     99.80 o 
  -3   8   4    13520.74    12226.27    115.87 o 
  -2   8   4    11634.63    12149.12    117.19 o 
  -1   8   4     4026.47     3811.74     55.49 o 
   0   8   4    19905.58    21506.85    241.79 o 
   1   8   4      538.43      671.22     30.64 o 
   2   8   4      332.84      404.41     16.44 o 
   3   8   4     2912.24     3031.36     53.96 o 
   4   8   4     1136.09     1308.52     24.64 o 
   5   8   4     4419.45     4323.03     61.29 o 
   6   8   4        2.89        0.58     14.54 o 
   7   8   4     1000.21      745.14     27.41 o 
   8   8   4      547.87      570.80     29.15 o 
   9   8   4     3613.38     3739.72     59.88 o 
  10   8   4       20.27        1.57     27.95 o 
  11   8   4      817.03      815.33     39.80 o 
  12   8   4        2.46        3.19     32.13 o 
  13   8   4      165.68       35.53     43.40 o 
  14   8   4       20.68        1.24     44.10 o 
  15   8   4        3.38        8.36     48.86 o 
 -16   9   4        2.35        0.66     58.84 o 
 -15   9   4     1416.98     1738.57     74.29 o 
 -14   9   4      185.14      118.39     40.00 o 
 -13   9   4     1641.86     1616.70     52.30 o 
 -12   9   4       14.22        3.06     31.26 o 
 -11   9   4        0.34        0.41     25.96 o 
 -10   9   4     1034.84     1002.21     36.52 o 
  -9   9   4      223.93      301.47     26.21 o 
  -8   9   4      787.08      855.25     27.79 o 
  -7   9   4     1731.43     1756.87     33.05 o 
  -6   9   4      412.03      399.40     22.82 o 
  -5   9   4     1585.42     1478.64     37.52 o 
  -4   9   4     1417.75     1346.33     35.70 o 
  -3   9   4    37180.18    37180.78    360.81 o 
  -2   9   4    21148.25    19775.32    217.32 o 
  -1   9   4     4665.38     4294.17     58.35 o 
   0   9   4     5152.47     4964.02     89.24 o 
   1   9   4     1478.41     1403.56     30.27 o 
   2   9   4        2.14       12.34     15.53 o 
   3   9   4     6371.46     6093.40     65.30 o 
   4   9   4     6976.43     6760.27     69.28 o 
   5   9   4    13913.54    14210.07    129.70 o 
   6   9   4     5686.63     5796.45     65.43 o 
   7   9   4     1075.95     1158.83     36.90 o 
   8   9   4      117.49       52.34     23.27 o 
   9   9   4      165.42      120.96     29.11 o 
  10   9   4      112.05       28.66     29.86 o 
  11   9   4        3.31        0.17     28.53 o 
  12   9   4      361.25      339.52     35.70 o 
  13   9   4      303.37      167.13     46.38 o 
  14   9   4      123.33      124.73     45.84 o 
  15   9   4      347.64      406.40     56.69 o 
 -16  10   4      206.03      148.87     65.35 o 
 -15  10   4      599.35      661.65     56.40 o 
 -14  10   4      250.12      180.80     40.38 o 
 -13  10   4       82.23       64.77     34.25 o 
 -12  10   4      205.59      113.30     30.48 o 
 -11  10   4       60.03        1.53     26.88 o 
 -10  10   4     6964.70     6680.10     83.52 o 
  -9  10   4      290.64      237.36     25.92 o 
  -8  10   4      613.34      641.86     25.67 o 
  -7  10   4        4.73        0.58     17.43 o 
  -6  10   4     7343.00     7954.79     69.65 o 
  -5  10   4     9237.40     9020.94     89.57 o 
  -4  10   4    39107.45    39837.16    291.61 o 
  -3  10   4     2014.86     2126.87     49.20 o 
  -2  10   4    44100.89    44354.70    409.80 o 
  -1  10   4      122.45       44.64     27.54 o 
   0  10   4     7236.95     7486.36     95.53 o 
   1  10   4    14494.13    14378.24    145.93 o 
   2  10   4    12347.89    12994.30    125.80 o 
   3  10   4    14063.80    13466.71    118.81 o 
   4  10   4    33076.64    32157.50    269.17 o 
   5  10   4      380.34      432.61     23.19 o 
   6  10   4     1781.14     1840.23     37.23 o 
   7  10   4      468.11      472.99     27.04 o 
   8  10   4       19.12        0.46     22.69 o 
   9  10   4     2716.68     2779.13     55.82 o 
  10  10   4     1395.49     1420.54     46.30 o 
  11  10   4     1175.80     1298.09     47.04 o 
  12  10   4      809.79      869.24     44.14 o 
  13  10   4      138.09       86.71     39.67 o 
  14  10   4        0.02        0.00     43.85 o 
  15  10   4      327.44      316.08     55.32 o 
 -16  11   4      286.47      224.65     52.55 o 
 -15  11   4      187.10      244.28     44.10 o 
 -14  11   4      390.64      320.89     41.82 o 
 -13  11   4      262.83      328.47     36.57 o 
 -12  11   4       54.48        0.17     28.66 o 
 -11  11   4      553.98      611.55     33.17 o 
 -10  11   4     1577.27     1516.32     46.38 o 
  -9  11   4      212.77      214.55     25.34 o 
  -8  11   4     5050.67     4827.32     63.61 o 
  -7  11   4     3257.25     3191.62     45.47 o 
  -6  11   4      695.96      815.29     23.19 o 
  -5  11   4     1409.43     1224.09     26.38 o 
  -4  11   4      181.52       87.46     15.53 o 
  -3  11   4      918.93      889.78     35.57 o 
  -2  11   4       17.74        1.16     22.69 o 
  -1  11   4     4930.46     4671.41     64.35 o 
   0  11   4      203.71       96.86     20.21 o 
   1  11   4    14209.24    12789.03    142.12 o 
   2  11   4    15464.51    14973.18    150.40 o 
   3  11   4     2803.92     2583.05     42.20 o 
   4  11   4     2999.80     2800.70     47.70 o 
   5  11   4     1656.59     1765.03     39.13 o 
   6  11   4       61.43       24.43     21.33 o 
   7  11   4     1423.71     1438.55     39.80 o 
   8  11   4     1615.54     1373.62     40.42 o 
   9  11   4       39.28      104.52     28.95 o 
  10  11   4      619.99      639.79     36.11 o 
  11  11   4      150.64      218.73     34.66 o 
  12  11   4       11.16        0.00     32.84 o 
  13  11   4       39.85       59.34     39.59 o 
  14  11   4       89.76        1.12     46.34 o 
 -16  12   4      197.86      211.19     52.63 o 
 -15  12   4      571.90      623.22     49.03 o 
 -14  12   4     1031.89     1192.62     50.52 o 
 -13  12   4     1238.98     1323.18     52.38 o 
 -12  12   4     1102.53     1075.72     42.98 o 
 -11  12   4     2341.08     2248.50     52.34 o 
 -10  12   4       56.69        0.54     23.94 o 
  -9  12   4     4903.51     4876.23     65.97 o 
  -8  12   4     1063.27     1163.30     35.94 o 
  -7  12   4     6657.20     6360.41     73.13 o 
  -6  12   4     1904.48     1867.60     35.57 o 
  -5  12   4     1977.06     1845.53     39.01 o 
  -4  12   4     4811.87     4716.05     55.28 o 
  -3  12   4     3157.24     2967.01     47.87 o 
  -2  12   4       90.65       62.49     20.17 o 
  -1  12   4     1293.82     1201.69     36.03 o 
   0  12   4     8621.14     8761.80    107.75 o 
   1  12   4     2702.00     2619.99     52.26 o 
   2  12   4     2899.06     2864.85     50.81 o 
   3  12   4    12852.66    12973.14    117.44 o 
   4  12   4     2058.58     2021.03     39.38 o 
   5  12   4    19810.21    20421.74    175.50 o 
   6  12   4     5696.31     5468.73     69.82 o 
   7  12   4     9171.14     8989.60     98.76 o 
   8  12   4     1807.76     1654.01     45.10 o 
   9  12   4     5581.08     5584.26     78.22 o 
  10  12   4      361.61      277.78     33.17 o 
  11  12   4     3668.75     3601.70     68.04 o 
  12  12   4      456.02      374.18     39.88 o 
  13  12   4     2363.00     2519.44     67.62 o 
  14  12   4      202.18      121.17     47.29 o 
 -15  13   4      780.42      957.90     54.00 o 
 -14  13   4       15.14       56.94     38.14 o 
 -13  13   4      692.88      790.77     43.89 o 
 -12  13   4       34.13        0.99     32.05 o 
 -11  13   4      123.84      122.66     29.98 o 
 -10  13   4      112.54       81.99     26.21 o 
  -9  13   4     1364.40     1371.96     43.03 o 
  -8  13   4      825.98      885.31     34.78 o 
  -7  13   4      180.92      216.58     23.40 o 
  -6  13   4       11.35        0.21     20.50 o 
  -5  13   4       93.49       84.19     19.09 o 
  -4  13   4     1850.61     1776.83     40.29 o 
  -3  13   4     2997.69     2727.74     47.99 o 
  -2  13   4     2295.39     2188.78     44.76 o 
  -1  13   4     3069.71     3201.26     53.54 o 
   0  13   4      905.54      770.69     45.51 o 
   1  13   4      983.88      970.91     33.75 o 
   2  13   4      253.69      310.37     26.17 o 
   3  13   4     3379.42     3253.07     49.36 o 
   4  13   4      131.00      121.00     24.68 o 
   5  13   4      574.81      662.27     28.37 o 
   6  13   4      174.17      175.54     25.09 o 
   7  13   4        0.26       30.35     26.92 o 
   8  13   4      567.84      508.27     31.93 o 
   9  13   4       61.30      112.14     29.94 o 
  10  13   4        7.86        9.73     23.73 o 
  11  13   4      194.45      268.01     36.90 o 
  12  13   4       27.56       64.77     37.93 o 
  13  13   4      266.97      400.77     43.52 o 
  14  13   4       16.87        0.04     48.99 o 
 -15  14   4        5.77        4.35     39.17 o 
 -14  14   4      781.90     1021.84     49.61 o 
 -13  14   4      315.04      563.30     41.37 o 
 -12  14   4      327.65      348.88     36.86 o 
 -11  14   4       27.22       56.86     30.44 o 
 -10  14   4       11.90        4.85     25.55 o 
  -9  14   4      125.26       83.15     26.83 o 
  -8  14   4      815.30     1110.54     38.51 o 
  -7  14   4      295.46      259.60     26.17 o 
  -6  14   4     1018.50      917.11     38.35 o 
  -5  14   4      368.93      298.78     27.08 o 
  -4  14   4     1418.17     1256.10     32.26 o 
  -3  14   4     1985.37     2054.78     38.51 o 
  -2  14   4      287.99      264.28     22.36 o 
  -1  14   4     1051.72     1002.71     30.56 o 
   0  14   4        2.29        3.06     17.23 o 
   1  14   4      290.64      287.26     26.13 o 
   2  14   4      180.18      114.17     21.74 o 
   3  14   4      462.92      463.38     26.05 o 
   4  14   4     2002.45     1764.12     54.12 o 
   5  14   4     3027.12     2962.53     53.21 o 
   6  14   4      129.18      140.80     26.17 o 
   7  14   4     1350.11     1425.09     53.50 o 
   8  14   4      353.51      522.68     37.81 o 
   9  14   4       12.29        0.17     34.62 o 
  10  14   4       40.89       35.94     32.01 o 
  11  14   4        3.17       51.18     36.15 o 
  12  14   4        0.42        0.00     37.81 o 
  13  14   4      353.51      335.38     44.02 o 
  14  14   4       51.32       51.51     42.53 o 
 -15  15   4      363.55      312.15     45.59 o 
 -14  15   4      196.45      248.25     41.53 o 
 -13  15   4      712.97      924.77     48.86 o 
 -12  15   4      100.60      100.67     36.65 o 
 -11  15   4     2483.26     2748.65     63.56 o 
 -10  15   4      997.47     1078.12     43.65 o 
  -9  15   4      629.78      620.49     42.24 o 
  -8  15   4     2279.77     2134.00     56.24 o 
  -7  15   4      152.78       96.61     29.73 o 
  -6  15   4       99.57      102.99     28.16 o 
  -5  15   4      238.46      297.95     27.33 o 
  -4  15   4      194.03      145.93     29.69 o 
  -3  15   4     3739.38     3313.36     52.67 o 
  -2  15   4      905.35     1011.16     39.17 o 
  -1  15   4       17.38       34.91     21.08 o 
   0  15   4      195.33      147.46     20.50 o 
   1  15   4     1711.09     1711.24     43.03 o 
   2  15   4     8072.53     7703.14     89.16 o 
   3  15   4     1213.15     1140.77     35.57 o 
   4  15   4     4382.60     4089.14     73.25 o 
   5  15   4      702.97      736.48     42.82 o 
   6  15   4     1104.85      971.94     35.90 o 
   7  15   4      115.03      160.71     31.26 o 
   8  15   4     2793.86     2783.64     63.27 o 
   9  15   4        4.04        0.00     33.25 o 
  10  15   4     1852.10     2075.86     58.39 o 
  11  15   4     1246.32     1442.40     52.38 o 
  12  15   4      614.86      677.80     46.26 o 
  13  15   4      221.26      305.15     42.40 o 
 -14  16   4        7.12       67.66     40.33 o 
 -13  16   4      469.64      629.31     45.63 o 
 -12  16   4        6.36        9.52     36.07 o 
 -11  16   4     1189.13     1313.78     46.26 o 
 -10  16   4      208.69      356.09     36.36 o 
  -9  16   4      971.38     1039.77     55.53 o 
  -8  16   4      291.30      322.92     33.21 o 
  -7  16   4     2284.30     2485.65     56.24 o 
  -6  16   4        1.88        0.46     28.66 o 
  -5  16   4     5378.15     5268.67     78.64 o 
  -4  16   4     1736.82     1710.49     42.78 o 
  -3  16   4      888.14      797.31     34.70 o 
  -2  16   4     1434.23     1278.13     47.62 o 
  -1  16   4      421.15      435.02     31.47 o 
   0  16   4      236.27      136.82     29.19 o 
   1  16   4       73.28        5.22     24.93 o 
   2  16   4      114.59      129.45     22.11 o 
   3  16   4       78.67        0.17     23.73 o 
   4  16   4      381.00      351.08     33.92 o 
   5  16   4     1092.70     1135.68     47.08 o 
   6  16   4       43.08       41.49     25.80 o 
   7  16   4      278.95      477.34     34.95 o 
   8  16   4       91.16      108.58     35.12 o 
   9  16   4      182.09      189.91     38.39 o 
  10  16   4        7.03       47.75     33.21 o 
  11  16   4      410.00      482.84     40.00 o 
  12  16   4       40.66       54.29     38.47 o 
  13  16   4      199.95      288.38     42.28 o 
 -14  17   4       30.26        2.48     38.80 o 
 -13  17   4      350.56      355.96     42.82 o 
 -12  17   4      169.86      193.34     39.71 o 
 -11  17   4      300.77      237.57     41.20 o 
 -10  17   4      157.81       19.01     36.81 o 
  -9  17   4     1797.78     1738.40     71.10 o 
  -8  17   4        1.58       32.63     30.81 o 
  -7  17   4     1721.19     1869.55     50.23 o 
  -6  17   4      613.16      693.25     39.88 o 
  -5  17   4     6684.36     6438.18     87.71 o 
  -4  17   4      512.80      506.53     27.74 o 
  -3  17   4     7826.51     7433.11    162.87 o 
  -2  17   4       50.99       17.56     30.69 o 
  -1  17   4     8500.61     8645.27    115.20 o 
   0  17   4        2.05        3.35     35.82 o 
   1  17   4     9308.91     9024.75    113.92 o 
   2  17   4       28.56        1.74     29.15 o 
   3  17   4     4602.69     4543.95     74.37 o 
   4  17   4      581.34      521.02     36.36 o 
   5  17   4      703.11      639.54     36.98 o 
   6  17   4      750.05      628.61     32.92 o 
   7  17   4     1757.91     1935.27     53.13 o 
   8  17   4      902.96      902.21     43.15 o 
   9  17   4       10.37        2.57     32.59 o 
  10  17   4      603.20      587.24     42.90 o 
  11  17   4       20.63        3.85     34.29 o 
  12  17   4      499.20      513.98     44.72 o 
 -13  18   4       31.54       78.43     40.42 o 
 -12  18   4      124.67       88.00     38.97 o 
 -11  18   4      162.22      132.18     45.05 o 
 -10  18   4      191.28      146.34     38.80 o 
  -9  18   4        1.84        0.50     34.16 o 
  -8  18   4        1.83        0.04     31.14 o 
  -7  18   4      141.08      161.50     30.69 o 
  -6  18   4      261.55      245.44     34.66 o 
  -5  18   4      674.97      601.03     37.72 o 
  -4  18   4      108.76       53.01     38.59 o 
  -3  18   4      172.08      206.68     35.07 o 
  -2  18   4      611.21      638.96     40.54 o 
  -1  18   4     1204.59     1338.30     50.77 o 
   0  18   4      418.97      414.56     40.79 o 
   1  18   4       71.78      115.49     42.32 o 
   2  18   4      472.00      517.96     33.09 o 
   3  18   4        1.55        1.70     31.26 o 
   4  18   4       37.60        0.17     26.46 o 
   5  18   4       37.97        6.38     30.85 o 
   6  18   4       21.40        0.08     25.14 o 
   7  18   4      203.53      190.53     33.05 o 
   8  18   4       66.05       59.67     33.46 o 
   9  18   4      220.10       83.98     36.11 o 
  10  18   4       34.46        2.94     35.53 o 
  11  18   4        0.70        0.08     34.54 o 
  12  18   4       80.32       70.11     38.01 o 
 -13  19   4       66.08       53.01     50.23 o 
 -12  19   4      115.76      188.46     48.70 o 
 -11  19   4        3.10        0.25     42.98 o 
 -10  19   4      313.28      349.83     42.16 o 
  -9  19   4      845.44      838.81     45.59 o 
  -8  19   4      904.17      815.49     42.98 o 
  -7  19   4     2004.80     2060.00     53.92 o 
  -6  19   4      144.05       59.26     33.79 o 
  -5  19   4      914.85      831.52     49.03 o 
  -4  19   4        3.60        1.41     28.53 o 
  -3  19   4     2144.00     2201.70     62.90 o 
  -2  19   4      712.25      680.99     42.65 o 
  -1  19   4     6186.11     6196.18    111.81 o 
   0  19   4        1.35       19.55     55.90 o 
   1  19   4     9335.21     9393.72    117.98 o 
   2  19   4      388.18      452.78     49.11 o 
   3  19   4      594.92      579.50     43.52 o 
   4  19   4       93.78        2.73     32.67 o 
   5  19   4     1796.10     1693.89     58.47 o 
   6  19   4       40.51        2.65     27.17 o 
   7  19   4      496.15      438.12     36.94 o 
   8  19   4       76.79        0.87     33.09 o 
   9  19   4      104.77       25.14     35.70 o 
  10  19   4      114.46      119.92     38.76 o 
  11  19   4       72.65        0.83     37.10 o 
 -12  20   4      523.69      653.74     56.19 o 
 -11  20   4      409.89      378.99     49.78 o 
 -10  20   4      849.48      976.58     50.81 o 
  -9  20   4      264.06      227.05     39.01 o 
  -8  20   4      450.64      333.97     37.72 o 
  -7  20   4      361.76      472.04     37.39 o 
  -6  20   4      194.56      172.14     41.62 o 
  -5  20   4     1100.02     1239.33     57.39 o 
  -4  20   4     3701.74     3799.56     74.12 o 
  -3  20   4      437.81      392.03     40.21 o 
  -2  20   4     2450.19     2357.78     72.05 o 
  -1  20   4        9.23       37.31     35.16 o 
   0  20   4      193.82      195.29     38.55 o 
   1  20   4       59.48       69.36     58.72 o 
   2  20   4     1067.14     1067.60     56.03 o 
   3  20   4        0.08        0.12     35.74 o 
   4  20   4      608.06      621.73     48.28 o 
   5  20   4      146.57      212.72     41.78 o 
   6  20   4      545.48      482.18     36.81 o 
   7  20   4        1.98        0.62     33.21 o 
   8  20   4        2.99        0.91     34.00 o 
   9  20   4       46.30        2.44     37.10 o 
  10  20   4       69.27       58.80     39.96 o 
  11  20   4        0.43        0.12     39.22 o 
 -12  21   4       37.11        0.08     46.55 o 
 -11  21   4       28.80        0.75     44.56 o 
 -10  21   4        1.17        0.25     37.97 o 
  -9  21   4       89.72       37.81     37.64 o 
  -8  21   4        3.19        0.29     34.41 o 
  -7  21   4       11.49        0.37     33.79 o 
  -6  21   4      280.08      447.02     45.59 o 
  -5  21   4      130.77       60.46     36.52 o 
  -4  21   4      827.06      895.99     54.29 o 
  -3  21   4        4.00        0.50     38.59 o 
  -2  21   4       23.84       20.50     36.32 o 
  -1  21   4      119.34       98.23     36.81 o 
   0  21   4       37.83        4.89     35.41 o 
   1  21   4       92.93      119.63     40.46 o 
   2  21   4      582.34      837.40     50.98 o 
   3  21   4       56.39        0.04     37.39 o 
   4  21   4       59.96       47.12     43.61 o 
   5  21   4        4.21        0.08     45.76 o 
   6  21   4        0.79        0.62     31.80 o 
   7  21   4       62.26       10.27     35.99 o 
   8  21   4       35.49        0.37     36.94 o 
   9  21   4        0.05        1.12     40.46 o 
  10  21   4       84.46       92.39     42.49 o 
 -11  22   4        6.77        0.04     49.36 o 
 -10  22   4      230.96      208.71     53.30 o 
  -9  22   4        0.01        0.66     35.86 o 
  -8  22   4      482.03      511.33     41.82 o 
  -7  22   4        7.81        0.21     33.92 o 
  -6  22   4     1333.62     1471.68     62.65 o 
  -5  22   4       16.92        0.75     35.41 o 
  -4  22   4     1625.10     1620.55     74.79 o 
  -3  22   4       80.04       80.42     45.05 o 
  -2  22   4     2010.89     2251.35     67.17 o 
  -1  22   4      526.96      398.12     41.82 o 
   0  22   4     2819.60     3056.70     99.92 o 
   1  22   4      116.41      115.66     42.57 o 
   2  22   4     1835.71     1944.50     74.25 o 
   3  22   4      416.49      393.15     57.31 o 
   4  22   4      966.90      814.17     63.32 o 
   5  22   4      156.34      166.30     52.01 o 
   6  22   4     1246.40     1223.96     89.03 o 
   7  22   4      228.73      329.29     39.84 o 
   8  22   4      339.69      266.14     42.65 o 
   9  22   4       65.98       31.10     49.40 o 
 -10  23   4      136.66      110.52     45.43 o 
  -9  23   4        7.74        0.58     40.04 o 
  -8  23   4      206.22      263.25     55.78 o 
  -7  23   4       68.93       91.89     36.69 o 
  -6  23   4       95.00      127.50     44.27 o 
  -5  23   4        5.97        1.08     37.06 o 
  -4  23   4       63.17       21.41     46.55 o 
  -3  23   4      365.69      352.82     51.76 o 
  -2  23   4       40.95        1.28     43.19 o 
  -1  23   4      373.28      409.55     42.32 o 
   0  23   4      163.56      176.49     40.95 o 
   1  23   4      569.42      697.72     62.28 o 
   2  23   4      196.74      269.58     47.46 o 
   3  23   4      247.61      238.73     48.45 o 
   4  23   4      132.24      165.31     51.35 o 
   5  23   4       31.05        0.08     49.86 o 
   6  23   4      190.70      136.57     39.38 o 
   7  23   4      142.45      163.86     39.75 o 
   8  23   4      153.74      206.02     42.28 o 
   9  23   4       27.52       29.36     41.91 o 
  -9  24   4       37.33        0.00     45.84 o 
  -8  24   4      153.62       77.69     69.32 o 
  -7  24   4      120.90      148.08     37.81 o 
  -6  24   4       94.04       73.34     40.83 o 
  -5  24   4      333.60      472.49     76.19 o 
  -4  24   4        1.80        0.12     50.85 o 
  -3  24   4        0.53        1.41     52.96 o 
  -2  24   4       51.35        8.53     42.53 o 
  -1  24   4      214.37      166.92     40.95 o 
   0  24   4      239.78      342.17     47.79 o 
   1  24   4       54.33       39.42     43.03 o 
   2  24   4      344.85      553.53     53.34 o 
   3  24   4      158.43      167.13     51.51 o 
   4  24   4       55.60        0.04     50.69 o 
   5  24   4      316.34      388.06     65.84 o 
   6  24   4      122.23      122.99     40.13 o 
   7  24   4      345.92      432.08     47.79 o 
   8  24   4      140.99      182.21     42.40 o 
  -8  25   4       14.43        0.00     45.92 o 
  -7  25   4       29.97       36.15     43.81 o 
  -6  25   4      232.41      309.50     59.76 o 
  -5  25   4       13.32        2.82     53.17 o 
  -4  25   4      108.54       25.59     51.02 o 
  -3  25   4      101.02        8.78     47.58 o 
  -2  25   4       13.00        0.17     45.14 o 
  -1  25   4        0.62        0.08     38.72 o 
   0  25   4       23.27       44.43     43.44 o 
   1  25   4        0.26       15.61     42.49 o 
   2  25   4       86.05       63.77     45.30 o 
   3  25   4      136.53      133.05     52.80 o 
   4  25   4       57.58        0.00     48.66 o 
   5  25   4        9.38        0.21     51.47 o 
   6  25   4        8.88       15.24     41.29 o 
   7  25   4       32.19       99.22     44.39 o 
  -7  26   4        8.57       18.59     44.06 o 
  -6  26   4       33.83        0.04     54.00 o 
  -5  26   4       13.11       33.92     54.79 o 
  -4  26   4        0.63        0.04     50.48 o 
  -3  26   4        0.37        1.90     48.49 o 
  -2  26   4       30.94        0.46     46.84 o 
  -1  26   4        1.84       23.98     48.70 o 
   0  26   4       39.86       92.63     45.63 o 
   1  26   4       83.77       51.10     44.76 o 
   2  26   4       17.79       52.22     49.07 o 
   3  26   4       62.07       42.24     50.93 o 
   4  26   4       23.83       22.07     51.93 o 
   5  26   4        3.57       15.40     53.01 o 
   6  26   4        9.02       17.81     41.00 o 
  -5  27   4       43.43        2.11     53.34 o 
  -4  27   4       40.72        0.33     51.89 o 
  -3  27   4       17.70        0.08     47.95 o 
  -2  27   4        4.57        0.17     47.29 o 
  -1  27   4       12.23        1.20     48.41 o 
   0  27   4       33.87       21.41     44.85 o 
   1  27   4      134.18      130.32     48.37 o 
   2  27   4      166.58      183.12     52.47 o 
   3  27   4       27.43        0.04     62.45 o 
   4  27   4      206.86      242.79     57.81 o 
  -3  28   4       16.61        0.00     48.16 o 
  -2  28   4       10.82        0.08     53.58 o 
  -1  28   4        0.30        0.04     55.12 o 
   0  28   4       10.88        0.50     39.67 o 
   1  28   4        2.30        0.04     46.30 o 
   2  28   4       10.43        0.66     61.16 o 
 -17   1   5       62.90      161.13    131.85 o 
 -16   1   5     1438.23     1506.38     85.43 o 
 -15   1   5      133.50      288.17     64.14 o 
 -14   1   5     1835.27     1890.21     84.23 o 
 -13   1   5        2.02        1.12     38.43 o 
 -12   1   5     3246.54     3393.74     70.73 o 
 -11   1   5     1747.39     2131.26     62.32 o 
 -10   1   5       60.26        2.03     23.31 o 
  -9   1   5     2412.19     2867.83     74.75 o 
  -8   1   5     1035.22     1080.97     31.68 o 
  -7   1   5     5931.35     6185.42     73.13 o 
  -6   1   5    10725.60    11328.16     83.98 o 
  -5   1   5     9810.94     8634.75    112.39 o 
  -4   1   5     2457.96     2693.49     82.70 o 
  -3   1   5    11501.58    11008.89    309.33 o 
  -2   1   5       10.38        3.60     49.28 o 
  -1   1   5    13471.43    15044.98    225.02 o 
   0   1   5     2687.93     2911.10     95.70 o 
   1   1   5      245.23      203.20     28.70 o 
   2   1   5    15133.00    15493.83    160.38 o 
   3   1   5    25669.43    28470.16    171.52 o 
   4   1   5      104.91       38.68     15.57 o 
   5   1   5     1446.46     1669.37     29.69 o 
   6   1   5       69.91       51.56     14.62 o 
   7   1   5     2874.46     2493.98     43.56 o 
   8   1   5     6105.22     5769.12     59.84 o 
   9   1   5     4013.88     4093.86     73.46 o 
  10   1   5     1923.90     2240.21     68.53 o 
  11   1   5     1003.64     1086.27     52.34 o 
  12   1   5      389.97      325.36     41.29 o 
  13   1   5     1548.43     1552.93     82.74 o 
  14   1   5      471.74      330.29     62.53 o 
  15   1   5     1236.51     1700.39    243.00 o 
 -17   2   5     1691.22     2192.55    123.73 o 
 -16   2   5      485.06      606.83     82.78 o 
 -15   2   5     3563.12     4221.08    116.49 o 
 -14   2   5     1263.73     1528.79     66.34 o 
 -13   2   5     3816.22     3522.94     73.54 o 
 -12   2   5        3.07        0.54     25.55 o 
 -11   2   5    19506.26    19574.94    181.42 o 
 -10   2   5     1403.82     1438.76     37.39 o 
  -9   2   5    44344.82    44404.43    303.54 o 
  -8   2   5    26984.68    26787.08    218.81 o 
  -7   2   5    15828.62    17634.04    131.68 o 
  -6   2   5      414.62      454.69     28.12 o 
  -5   2   5      607.49      665.30     15.94 o 
  -4   2   5    12463.75    11621.10     82.28 o 
  -3   2   5    22777.89    21621.02    236.99 o 
  -2   2   5     4918.68     6014.60    113.59 o 
  -1   2   5    18500.04    18738.12    391.20 o 
   0   2   5       71.54       31.84     52.22 o 
   1   2   5    41472.82    41396.22    444.08 o 
   2   2   5    40754.10    41446.20    502.97 o 
   3   2   5    16467.00    17148.50    126.84 o 
   4   2   5    42082.16    43421.93    315.84 o 
   5   2   5     4649.77     3973.69     41.74 o 
   6   2   5      350.22      353.60     15.90 o 
   7   2   5    22220.88    22209.21    168.13 o 
   8   2   5     3482.73     3785.27     64.60 o 
   9   2   5    10730.26     9852.46    101.04 o 
  10   2   5     8194.30     8389.31     95.41 o 
  11   2   5     2505.14     2603.13     65.14 o 
  12   2   5     2432.19     2642.02     72.76 o 
  13   2   5      207.66       52.80     53.05 o 
  14   2   5      147.38       97.89     57.93 o 
  15   2   5      175.13      154.38     77.06 o 
 -17   3   5      521.22      490.46     86.26 o 
 -16   3   5      258.73      435.02     78.39 o 
 -15   3   5      778.11      880.59     88.00 o 
 -14   3   5        4.17        0.87     38.43 o 
 -13   3   5        0.18        0.50     28.20 o 
 -12   3   5      489.78      403.17     42.16 o 
 -11   3   5     1447.12     1811.04     90.27 o 
 -10   3   5    19610.90    19811.06    151.06 o 
  -9   3   5      401.95      694.41     47.46 o 
  -8   3   5     6299.75     6765.57     70.07 o 
  -7   3   5      239.59      369.13     19.96 o 
  -6   3   5     1185.70     1183.13     42.94 o 
  -5   3   5    37552.45    35907.49    286.64 o 
  -4   3   5    43941.84    45545.61    457.67 o 
  -3   3   5     7829.70     8201.93     81.08 o 
  -2   3   5   171411.92   182341.20   2413.93 o 
  -1   3   5    60962.67    67991.03    818.81 o 
   0   3   5      830.29      829.32     57.97 o 
   1   3   5    29196.94    30194.73    258.94 o 
   2   3   5    15325.58    17424.29    152.80 o 
   3   3   5    50397.58    50925.27    413.11 o 
   4   3   5    51436.29    52600.10    361.18 o 
   5   3   5     4795.88     5915.92     68.78 o 
   6   3   5    10908.12    11623.25     87.29 o 
   7   3   5     4942.67     5255.46     48.37 o 
   8   3   5     1975.67     1807.81     36.07 o 
   9   3   5      669.45      790.98     32.71 o 
  10   3   5      833.47      936.54     48.33 o 
  11   3   5        9.10       12.63     33.09 o 
  12   3   5      241.61      380.44     38.88 o 
  13   3   5      221.36      260.26     46.59 o 
  14   3   5      324.34      222.87     72.92 o 
  15   3   5       39.55      158.44     78.85 o 
 -17   4   5      294.60      257.94     81.74 o 
 -16   4   5       25.14        7.50     99.30 o 
 -15   4   5      741.68      721.74     61.41 o 
 -14   4   5      194.55      233.89     49.07 o 
 -13   4   5     2997.59     2675.15     97.81 o 
 -12   4   5       34.10        2.19     29.15 o 
 -11   4   5     6077.31     5967.10     71.97 o 
 -10   4   5      922.97     1092.98     31.06 o 
  -9   4   5      291.51      314.97     28.24 o 
  -8   4   5     2066.89     1958.04     35.16 o 
  -7   4   5     5061.63     4676.88     68.33 o 
  -6   4   5       30.26      175.33     18.30 o 
  -5   4   5    11473.75    12132.97    138.68 o 
  -4   4   5      980.29     1077.21     49.36 o 
  -3   4   5      836.07     1341.61     51.18 o 
  -2   4   5    31831.03    35540.59    509.89 o 
  -1   4   5    81449.63    90857.59   1045.36 o 
   0   4   5    50896.36    56175.97    740.46 o 
   1   4   5     2228.69     2029.73     27.66 o 
   2   4   5      751.91      696.40     42.36 o 
   3   4   5    14927.70    16192.17    116.69 o 
   4   4   5     3411.20     4403.61     59.80 o 
   5   4   5     1453.21     1267.82     69.03 o 
   6   4   5     5539.97     4833.66     56.07 o 
   7   4   5     2592.02     2368.54     45.63 o 
   8   4   5     1841.78     1965.46     39.34 o 
   9   4   5     1688.37     1737.41     48.74 o 
  10   4   5      557.17      545.83     36.57 o 
  11   4   5      438.70      517.30     41.16 o 
  12   4   5     1185.64     1052.07     47.79 o 
  13   4   5        0.12        3.40     40.38 o 
  14   4   5     1016.48      907.51    108.16 o 
  15   4   5      115.74      195.75     78.51 o 
 -17   5   5      127.77       62.57    153.55 o 
 -16   5   5      286.00      197.03     61.62 o 
 -15   5   5      348.92      319.11     55.70 o 
 -14   5   5      999.97      939.72     54.66 o 
 -13   5   5        5.03        0.50     35.41 o 
 -12   5   5       63.73        0.87     37.85 o 
 -11   5   5      286.52      238.23     31.68 o 
 -10   5   5       22.28       23.27     17.68 o 
  -9   5   5     3943.12     3628.25     45.10 o 
  -8   5   5      854.74      814.91     24.68 o 
  -7   5   5     3041.34     2978.60     61.00 o 
  -6   5   5     1526.02     1430.44     28.37 o 
  -5   5   5     2183.35     2086.04     52.26 o 
  -4   5   5      973.88      885.19     29.65 o 
  -3   5   5    23391.46    25143.29    338.07 o 
  -2   5   5    10239.34    11140.69    144.69 o 
  -1   5   5    67528.50    75043.04    929.87 o 
   0   5   5     1002.21     1068.92     56.19 o 
   1   5   5    10541.58    10815.87    142.37 o 
   2   5   5    15387.81    16037.09    181.34 o 
   3   5   5      787.34      736.11     14.95 o 
   4   5   5    29566.78    31146.01    267.18 o 
   5   5   5     2720.59     2586.03     38.51 o 
   6   5   5      174.40      226.31     16.81 o 
   7   5   5      468.41      339.98     20.46 o 
   8   5   5      243.99       98.31     20.04 o 
   9   5   5       95.21        2.53     26.01 o 
  10   5   5      527.20      440.73     37.06 o 
  11   5   5        0.76        0.37     30.77 o 
  12   5   5        0.69        2.48     35.61 o 
  13   5   5      243.73      160.80     44.68 o 
  14   5   5       57.66       12.80     59.71 o 
  15   5   5      109.80       22.32     73.63 o 
 -17   6   5        7.24        0.75     71.56 o 
 -16   6   5      142.97       62.90     51.14 o 
 -15   6   5       17.55       54.83     47.41 o 
 -14   6   5      696.75      827.83     48.91 o 
 -13   6   5       31.96        0.17     37.06 o 
 -12   6   5        4.20        0.00     27.83 o 
 -11   6   5      489.32      331.08     30.73 o 
 -10   6   5     2426.23     2661.19     50.15 o 
  -9   6   5      779.94      670.06     25.38 o 
  -8   6   5     6949.09     6414.41     65.88 o 
  -7   6   5     1290.62     1252.62     61.49 o 
  -6   6   5    10031.24    10428.48     98.43 o 
  -5   6   5    15615.03    16735.72    148.29 o 
  -4   6   5     2929.53     2639.37     33.54 o 
  -3   6   5    32977.28    38163.94    377.62 o 
  -2   6   5     5504.99     6393.34    126.92 o 
  -1   6   5    28781.21    30935.53    407.27 o 
   0   6   5    28344.28    30687.52    389.63 o 
   1   6   5    45932.41    46541.04    471.50 o 
   2   6   5      797.94      656.56     21.62 o 
   3   6   5    30332.70    31927.34    238.98 o 
   4   6   5     2060.88     1467.21     27.95 o 
   5   6   5    13014.66    12504.92    109.41 o 
   6   6   5       32.06       10.60     16.03 o 
   7   6   5    12339.67    11819.16    106.18 o 
   8   6   5        0.91        0.25     21.00 o 
   9   6   5    12454.07    12155.54    127.92 o 
  10   6   5       42.90        0.04     21.12 o 
  11   6   5     2024.84     2207.04     62.32 o 
  12   6   5       86.80       26.59     37.06 o 
  13   6   5      390.52      358.90     49.28 o 
  14   6   5      315.26      195.13     48.62 o 
  15   6   5       41.56        0.04     72.63 o 
 -17   7   5      152.96      199.06     69.57 o 
 -16   7   5      387.34      308.38     57.73 o 
 -15   7   5       81.77       61.99     42.07 o 
 -14   7   5       45.39        1.70     41.24 o 
 -13   7   5       19.21        1.74     28.66 o 
 -12   7   5      456.77      281.96     39.92 o 
 -11   7   5      708.29      645.79     38.22 o 
 -10   7   5     9358.04     9091.09     99.18 o 
  -9   7   5        1.91       11.22     19.79 o 
  -8   7   5     4709.43     4388.99     53.92 o 
  -7   7   5      735.45      501.64     20.21 o 
  -6   7   5      450.17      385.24     22.86 o 
  -5   7   5    36109.95    37672.73    274.51 o 
  -4   7   5    18087.22    18826.78    227.84 o 
  -3   7   5    27440.03    25816.17    243.00 o 
  -2   7   5    52588.95    52622.18    547.78 o 
  -1   7   5     2001.67     1907.57     40.66 o 
   0   7   5     1972.92     1919.95     61.45 o 
   1   7   5    12675.57    13416.65    148.46 o 
   2   7   5     2878.41     2672.87     40.62 o 
   3   7   5    35640.10    35259.30    323.95 o 
   4   7   5    18073.15    19602.97    142.49 o 
   5   7   5     3552.92     3232.49     44.85 o 
   6   7   5     1927.23     1528.70     34.41 o 
   7   7   5       78.22        5.22     19.59 o 
   8   7   5      183.38        1.12     22.53 o 
   9   7   5      158.42        2.61     29.11 o 
  10   7   5      321.07      286.56     32.88 o 
  11   7   5      561.97      531.63     48.74 o 
  12   7   5       34.50        1.33     36.69 o 
  13   7   5      314.52      266.85     46.59 o 
  14   7   5       91.38        1.66     44.93 o 
  15   7   5       27.36        3.19     49.36 o 
 -16   8   5      216.45      225.81     54.25 o 
 -15   8   5      184.36      235.79     49.03 o 
 -14   8   5      786.76      719.67     53.42 o 
 -13   8   5      256.77      179.68     35.82 o 
 -12   8   5      312.53      211.73     30.31 o 
 -11   8   5     2245.99     2170.44     51.43 o 
 -10   8   5     1557.77     1732.81     44.68 o 
  -9   8   5    11679.91    11395.16    104.98 o 
  -8   8   5      308.59      190.32     21.66 o 
  -7   8   5     1313.92     1254.81     31.18 o 
  -6   8   5      209.91      159.80     34.33 o 
  -5   8   5     2545.79     2880.09     47.21 o 
  -4   8   5    38461.78    37962.07    391.58 o 
  -3   8   5    10016.45     9547.89    132.64 o 
  -2   8   5     4866.88     4639.07     73.67 o 
  -1   8   5    14356.33    13796.75    129.95 o 
   0   8   5     3217.37     4024.38     70.07 o 
   1   8   5       32.74       77.27     15.40 o 
   2   8   5    25629.91    25789.34    217.11 o 
   3   8   5     6690.02     6906.78     81.33 o 
   4   8   5    11688.91    12496.68    100.96 o 
   5   8   5     9563.12     8835.67     94.00 o 
   6   8   5       23.24        2.94     17.56 o 
   7   8   5        1.27        0.58     20.58 o 
   8   8   5     1159.02     1241.94     38.64 o 
   9   8   5       52.31        0.25     29.07 o 
  10   8   5     1845.12     1691.57     50.35 o 
  11   8   5      357.52      198.44     33.79 o 
  12   8   5      691.08      731.22     51.80 o 
  13   8   5      293.12      179.60     47.17 o 
  14   8   5        4.85        0.37     45.47 o 
  15   8   5       78.01        0.00     49.40 o 
 -16   9   5        9.13        9.28     51.27 o 
 -15   9   5       22.42      110.40     48.49 o 
 -14   9   5       91.67      101.33     37.35 o 
 -13   9   5        0.09        0.29     30.15 o 
 -12   9   5      266.68      183.61     29.94 o 
 -11   9   5       99.24       83.98     28.41 o 
 -10   9   5     1256.85     1437.19     42.07 o 
  -9   9   5     3949.96     4140.62     59.92 o 
  -8   9   5     6309.44     6373.25     68.74 o 
  -7   9   5     7703.85     7240.84     76.36 o 
  -6   9   5    23019.65    21648.64    185.56 o 
  -5   9   5    12062.23    12576.39    132.76 o 
  -4   9   5    29366.70    29701.83    298.57 o 
  -3   9   5     8194.51     8062.13    118.27 o 
  -2   9   5    10934.04    11114.15    126.43 o 
  -1   9   5    27964.57    26188.74    272.40 o 
   0   9   5    30972.02    30158.13    360.81 o 
   1   9   5    19054.81    18215.56    180.01 o 
   2   9   5    42543.42    41740.38    378.99 o 
   3   9   5     1387.12     1229.47     39.01 o 
   4   9   5     9242.73     9725.00     92.22 o 
   5   9   5     8685.87     7773.46     85.93 o 
   6   9   5     5189.70     4887.66     60.00 o 
   7   9   5     2465.75     2157.15     55.37 o 
   8   9   5     2841.90     2543.01     51.18 o 
   9   9   5      160.43      123.82     29.65 o 
  10   9   5      759.30      849.20     38.55 o 
  11   9   5       59.79       14.49     30.89 o 
  12   9   5       29.72        2.32     33.00 o 
  13   9   5       34.42        0.17     44.76 o 
  14   9   5       50.98       41.70     47.08 o 
  15   9   5        0.64        0.25     48.49 o 
 -16  10   5      393.73      459.99     56.69 o 
 -15  10   5     1027.52     1137.17     90.40 o 
 -14  10   5      559.55      663.27     45.55 o 
 -13  10   5     2730.62     2760.29     63.32 o 
 -12  10   5      430.58      441.19     35.12 o 
 -11  10   5     3134.77     3413.24     62.86 o 
 -10  10   5     4120.48     3948.14     63.94 o 
  -9  10   5     6533.09     6617.03     81.79 o 
  -8  10   5     2818.64     3028.54     47.37 o 
  -7  10   5     7372.80     7725.34     84.31 o 
  -6  10   5     1298.44     1161.31     31.64 o 
  -5  10   5     4041.04     4103.43     60.96 o 
  -4  10   5      732.71      820.21     33.29 o 
  -3  10   5    12649.52    13667.43    136.20 o 
  -2  10   5       20.93       22.57     18.88 o 
  -1  10   5     4357.29     4432.60     69.07 o 
   0  10   5     4421.97     4671.12     81.95 o 
   1  10   5      844.69      658.13     33.25 o 
   2  10   5     2396.50     2084.18     38.18 o 
   3  10   5     6587.17     6495.37     74.87 o 
   4  10   5    13447.33    13624.11    122.99 o 
   5  10   5     5131.85     4668.18     61.00 o 
   6  10   5     3979.10     3513.50     54.54 o 
   7  10   5     1674.79     1799.65     42.07 o 
   8  10   5     3494.58     3309.47     61.91 o 
   9  10   5     2562.68     2433.43     52.92 o 
  10  10   5     1258.80     1166.82     44.97 o 
  11  10   5      375.35      415.68     36.03 o 
  12  10   5      845.67      685.22     45.22 o 
  13  10   5      274.58      174.54     49.15 o 
  14  10   5      394.47      417.91     55.16 o 
 -16  11   5      244.78      391.99     55.86 o 
 -15  11   5       10.09       11.93     47.37 o 
 -14  11   5     1328.07     1255.02     64.02 o 
 -13  11   5       13.33        1.95     33.00 o 
 -12  11   5      517.74      521.02     35.45 o 
 -11  11   5       70.47       83.48     27.91 o 
 -10  11   5        7.71       16.65     26.46 o 
  -9  11   5       96.67       86.38     25.63 o 
  -8  11   5      489.27      549.85     33.42 o 
  -7  11   5      502.99      546.16     35.94 o 
  -6  11   5     5215.16     5039.34     75.41 o 
  -5  11   5     1186.99      999.15     31.60 o 
  -4  11   5     1389.89     1428.28     41.16 o 
  -3  11   5      237.76      199.80     57.73 o 
  -2  11   5      900.04      792.88     35.20 o 
  -1  11   5     1293.91     1335.40     34.54 o 
   0  11   5     7456.73     7523.71    104.98 o 
   1  11   5     1543.53     1780.39     46.13 o 
   2  11   5     5333.71     5039.51     62.65 o 
   3  11   5      482.63      503.26     27.12 o 
   4  11   5     2138.00     2211.02     41.08 o 
   5  11   5      138.40      143.90     21.20 o 
   6  11   5     1156.87     1081.02     35.41 o 
   7  11   5     2934.47     2829.36     50.69 o 
   8  11   5     3426.88     3347.57     59.09 o 
   9  11   5      198.99      255.21     32.42 o 
  10  11   5     1913.89     1774.56     51.76 o 
  11  11   5     1418.80     1325.83     47.66 o 
  12  11   5      311.49      287.06     39.09 o 
  13  11   5     1312.54     1552.22     86.63 o 
  14  11   5      329.58      221.17     53.46 o 
 -16  12   5      105.26      129.16     52.14 o 
 -15  12   5       39.14        3.89     42.07 o 
 -14  12   5      145.18      152.60     39.01 o 
 -13  12   5       45.67       68.66     35.28 o 
 -12  12   5      774.17      686.62     40.87 o 
 -11  12   5      158.07      159.84     29.82 o 
 -10  12   5      205.35      191.73     28.66 o 
  -9  12   5     3571.20     3302.89     60.91 o 
  -8  12   5        0.77        7.83     25.09 o 
  -7  12   5       13.82        3.44     22.24 o 
  -6  12   5        4.69       17.31     22.15 o 
  -5  12   5      130.39      103.15     20.21 o 
  -4  12   5    13670.66    13277.14    124.15 o 
  -3  12   5     9543.74     8925.53    110.11 o 
  -2  12   5      697.69      611.80     26.21 o 
  -1  12   5      987.82      823.20     27.74 o 
   0  12   5      208.53      261.22     47.41 o 
   1  12   5       76.03       73.88     23.98 o 
   2  12   5    10127.45     9711.58    107.29 o 
   3  12   5       22.92       32.55     22.03 o 
   4  12   5     6974.48     7046.33     96.57 o 
   5  12   5     3631.64     3591.02     50.48 o 
   6  12   5        6.90        2.57     22.61 o 
   7  12   5       15.31        0.17     25.63 o 
   8  12   5      251.90      229.74     33.54 o 
   9  12   5        0.73        1.66     27.62 o 
  10  12   5      925.95      889.24     41.74 o 
  11  12   5      207.06      157.57     34.95 o 
  12  12   5       33.60        5.84     36.07 o 
  13  12   5      176.14      310.91     45.14 o 
  14  12   5      122.06       62.74     55.28 o 
 -15  13   5       50.53       66.26     42.86 o 
 -14  13   5     1084.17     1120.27     50.15 o 
 -13  13   5       14.31       24.27     36.23 o 
 -12  13   5     1508.82     1608.67     54.08 o 
 -11  13   5        0.60        5.42     31.10 o 
 -10  13   5     2527.90     2689.81     56.19 o 
  -9  13   5     1937.68     1978.46     52.59 o 
  -8  13   5     5085.92     4917.22     74.29 o 
  -7  13   5     2062.34     1958.79     42.57 o 
  -6  13   5      112.01       64.68     24.85 o 
  -5  13   5        1.11       30.23     22.65 o 
  -4  13   5     5458.70     5203.91     79.47 o 
  -3  13   5       35.31        4.10     22.90 o 
  -2  13   5     7198.47     6778.33     92.01 o 
  -1  13   5     8620.16     8718.32    100.96 o 
   0  13   5     1275.81     1180.40     61.74 o 
   1  13   5      207.21      230.99     24.93 o 
   2  13   5     5218.10     5060.71     63.07 o 
   3  13   5     2201.89     2168.33     42.74 o 
   4  13   5        8.05       24.76     30.56 o 
   5  13   5     3017.85     2749.81     48.57 o 
   6  13   5       40.56       38.39     26.34 o 
   7  13   5      742.62      813.22     37.56 o 
   8  13   5      501.80      398.16     36.44 o 
   9  13   5     1512.94     1524.31     50.11 o 
  10  13   5        0.20       10.73     31.72 o 
  11  13   5     1824.38     2085.75     61.37 o 
  12  13   5      237.81      272.48     41.66 o 
  13  13   5      689.65      756.44     52.84 o 
 -15  14   5      627.14      819.30     51.64 o 
 -14  14   5       85.46      174.96     39.67 o 
 -13  14   5     2392.54     2590.42     64.77 o 
 -12  14   5      407.91      446.69     39.88 o 
 -11  14   5     3738.60     3786.06     67.79 o 
 -10  14   5     1069.97     1029.79     43.94 o 
  -9  14   5     2116.29     2119.46     57.81 o 
  -8  14   5      350.26      328.92     35.74 o 
  -7  14   5     4545.75     4483.49     77.02 o 
  -6  14   5      561.13      495.52     33.34 o 
  -5  14   5     6767.76     6761.27     99.09 o 
  -4  14   5      722.53      650.51     30.69 o 
  -3  14   5      533.29      500.53     30.19 o 
  -2  14   5      149.65      244.03     27.17 o 
  -1  14   5       97.61      108.33     25.30 o 
   0  14   5     2229.61     2003.02     47.87 o 
   1  14   5      130.40       89.32     26.34 o 
   2  14   5     2774.26     2671.30     49.32 o 
   3  14   5       91.44       48.99     20.58 o 
   4  14   5     2142.76     2281.75     58.51 o 
   5  14   5     2132.29     2045.25     61.95 o 
   6  14   5     5228.83     5364.70     77.27 o 
   7  14   5      157.39      189.08     30.97 o 
   8  14   5     1134.54     1212.49     48.16 o 
   9  14   5       58.87       22.94     30.81 o 
  10  14   5     1265.58     1306.87     49.49 o 
  11  14   5       52.28       79.63     36.90 o 
  12  14   5     1135.43     1063.50     52.26 o 
  13  14   5        0.04        0.70     41.70 o 
 -15  15   5       24.55       82.70     42.28 o 
 -14  15   5      105.68       99.88     41.45 o 
 -13  15   5        6.33       84.19     39.84 o 
 -12  15   5      746.04      764.64     46.38 o 
 -11  15   5       59.07       73.21     34.95 o 
 -10  15   5      872.82      973.31     47.91 o 
  -9  15   5       22.00       45.18     35.49 o 
  -8  15   5     2113.99     2203.86     59.80 o 
  -7  15   5     1412.86     1336.27     47.87 o 
  -6  15   5     2521.00     2516.71     59.88 o 
  -5  15   5     2011.68     1913.45     54.83 o 
  -4  15   5     7229.53     7140.75     92.22 o 
  -3  15   5     3306.56     3204.95     59.09 o 
  -2  15   5     4022.36     3798.69     59.76 o 
  -1  15   5     4098.85     4010.30     68.53 o 
   0  15   5     2799.80     2661.44     55.32 o 
   1  15   5     4510.69     4134.82     81.95 o 
   2  15   5      627.85      639.04     37.56 o 
   3  15   5     2659.80     2616.84     52.18 o 
   4  15   5        3.28        0.21     28.20 o 
   5  15   5     1671.30     1424.14     57.39 o 
   6  15   5       23.79       47.08     27.04 o 
   7  15   5      842.46      818.39     38.72 o 
   8  15   5       45.85       83.23     34.41 o 
   9  15   5        1.24        0.91     34.12 o 
  10  15   5      252.74      322.13     37.27 o 
  11  15   5        0.53        3.69     36.11 o 
  12  15   5      179.62      313.72     43.23 o 
  13  15   5        0.53        0.17     38.93 o 
 -14  16   5        8.34        3.15     39.17 o 
 -13  16   5      846.29      969.29     50.27 o 
 -12  16   5      188.02       84.85     38.64 o 
 -11  16   5      240.52      156.20     41.70 o 
 -10  16   5       92.86       50.11     38.97 o 
  -9  16   5     1505.81     1528.87     59.63 o 
  -8  16   5      155.47      157.32     34.99 o 
  -7  16   5     1050.02     1084.91     44.06 o 
  -6  16   5      774.68      747.21     40.66 o 
  -5  16   5     1859.37     1515.53     50.81 o 
  -4  16   5     2503.77     2207.87     56.69 o 
  -3  16   5      360.33      302.01     29.48 o 
  -2  16   5      169.42      141.75     27.41 o 
  -1  16   5      177.45      127.30     27.17 o 
   0  16   5       10.63        0.04     21.20 o 
   1  16   5     2165.89     2235.08     56.44 o 
   2  16   5      633.26      524.09     35.86 o 
   3  16   5      567.47      661.94     31.93 o 
   4  16   5       28.68        0.54     28.86 o 
   5  16   5       50.50        0.46     33.83 o 
   6  16   5      602.36      682.52     33.92 o 
   7  16   5     1031.73     1194.52     47.50 o 
   8  16   5     1687.88     1872.95     58.26 o 
   9  16   5      256.62      329.42     40.46 o 
  10  16   5      237.69      254.80     38.51 o 
  11  16   5      175.19      246.35     39.88 o 
  12  16   5      468.03      434.85     43.23 o 
 -14  17   5       56.16       81.12     40.87 o 
 -13  17   5        1.65        0.58     38.51 o 
 -12  17   5      273.75      297.74     45.63 o 
 -11  17   5       73.35        2.28     42.74 o 
 -10  17   5      713.74      756.15     48.45 o 
  -9  17   5      448.47      546.24     43.32 o 
  -8  17   5       36.56        0.04     33.50 o 
  -7  17   5     1871.10     1786.94     52.72 o 
  -6  17   5       99.80       76.90     37.02 o 
  -5  17   5       64.17       21.66     31.60 o 
  -4  17   5      185.24       47.50     22.57 o 
  -3  17   5        1.14       46.42     28.37 o 
  -2  17   5       34.41       45.97     27.66 o 
  -1  17   5     1898.90     1893.90     51.31 o 
   0  17   5     3846.68     3815.38     65.93 o 
   1  17   5      513.21      389.75     36.32 o 
   2  17   5     2202.53     1855.72     54.62 o 
   3  17   5       98.54       57.56     30.81 o 
   4  17   5       56.98        0.79     29.44 o 
   5  17   5      544.02      395.22     56.86 o 
   6  17   5      125.94       51.93     28.20 o 
   7  17   5        7.14        1.99     31.84 o 
   8  17   5      349.74      380.23     39.80 o 
   9  17   5      282.02      288.13     40.09 o 
  10  17   5      162.83      170.57     48.86 o 
  11  17   5      325.52      400.64     40.33 o 
  12  17   5      153.71      170.82     40.62 o 
 -13  18   5        0.03       26.75     39.17 o 
 -12  18   5      352.67      484.09     52.43 o 
 -11  18   5       80.34       18.88     43.19 o 
 -10  18   5      304.61      280.51     43.44 o 
  -9  18   5      605.22      564.09     63.81 o 
  -8  18   5      349.53      333.35     38.14 o 
  -7  18   5       22.10        0.29     37.77 o 
  -6  18   5       46.85        3.15     37.43 o 
  -5  18   5       67.41        2.53     32.18 o 
  -4  18   5     1654.27     1711.90     60.67 o 
  -3  18   5     3096.37     3174.60     61.95 o 
  -2  18   5      675.27      535.27     35.65 o 
  -1  18   5     3684.59     3643.82     66.88 o 
   0  18   5       98.70       87.04     25.96 o 
   1  18   5     1075.33      992.81     41.99 o 
   2  18   5     1162.04     1101.93     49.24 o 
   3  18   5     1763.81     1698.07     56.65 o 
   4  18   5       15.77        1.08     30.27 o 
   5  18   5     1947.92     2053.29     67.25 o 
   6  18   5        8.89        0.04     28.03 o 
   7  18   5     1426.78     1733.23     54.87 o 
   8  18   5       29.03        3.56     35.94 o 
   9  18   5        3.38        0.12     33.87 o 
  10  18   5       27.36        2.73     36.07 o 
  11  18   5      189.54      197.15     41.82 o 
  12  18   5       31.29       23.44     38.76 o 
 -13  19   5        0.15        0.08     45.51 o 
 -12  19   5      467.31      497.42     52.14 o 
 -11  19   5        5.79        0.37     42.45 o 
 -10  19   5      251.50      166.26     43.94 o 
  -9  19   5       75.53        2.65     37.23 o 
  -8  19   5      615.31      669.02     48.49 o 
  -7  19   5      127.77      115.78     42.32 o 
  -6  19   5     1736.13     1938.00     67.04 o 
  -5  19   5      313.09      207.71     40.42 o 
  -4  19   5     2650.12     2363.08     67.87 o 
  -3  19   5      207.94      254.47     36.81 o 
  -2  19   5      332.79      375.51     38.97 o 
  -1  19   5     2517.14     2725.09     73.50 o 
   0  19   5     1304.78     1358.05     54.16 o 
   1  19   5      683.15      853.22     47.75 o 
   2  19   5      359.29      471.33     38.68 o 
   3  19   5       58.48        1.33     36.23 o 
   4  19   5      458.87      301.63     35.45 o 
   5  19   5       65.16       89.69     35.99 o 
   6  19   5      244.34      215.04     31.51 o 
   7  19   5      710.26      732.51     40.79 o 
   8  19   5       54.82        0.62     34.62 o 
   9  19   5       41.83        0.87     35.36 o 
  10  19   5        0.28        1.62     36.40 o 
  11  19   5        1.05        0.12     37.89 o 
 -12  20   5       10.67        0.25     44.14 o 
 -11  20   5      138.95       82.53     45.68 o 
 -10  20   5       12.29        0.21     41.08 o 
  -9  20   5      340.56      285.03     53.75 o 
  -8  20   5      274.52      235.17     40.71 o 
  -7  20   5      324.69      310.08     48.33 o 
  -6  20   5      484.80      388.43     46.67 o 
  -5  20   5      446.24      524.05     46.59 o 
  -4  20   5      697.73      564.30     55.41 o 
  -3  20   5     1747.60     1733.06     77.19 o 
  -2  20   5      736.57      747.46     45.22 o 
  -1  20   5      647.05      702.44     45.05 o 
   0  20   5      399.43      288.09     34.95 o 
   1  20   5     1276.70     1354.70     71.56 o 
   2  20   5      915.68      903.74     48.78 o 
   3  20   5        9.44        0.25     29.77 o 
   4  20   5      506.11      415.51     39.26 o 
   5  20   5      141.03       68.20     39.26 o 
   6  20   5      511.44      500.77     44.72 o 
   7  20   5        1.51        0.00     32.88 o 
   8  20   5        0.23        0.41     36.86 o 
   9  20   5       18.97        0.33     36.61 o 
  10  20   5       28.44        0.00     38.26 o 
 -12  21   5        1.07        0.70     45.26 o 
 -11  21   5       21.62        0.46     42.86 o 
 -10  21   5        0.04        0.21     41.08 o 
  -9  21   5       86.84       24.72     41.78 o 
  -8  21   5      178.94      154.50     40.21 o 
  -7  21   5      314.95      352.28     49.61 o 
  -6  21   5      818.63      865.68     55.45 o 
  -5  21   5        7.94        0.04     45.68 o 
  -4  21   5     1083.78      894.67     61.25 o 
  -3  21   5      763.78      774.17     52.76 o 
  -2  21   5     1755.26     1832.78     63.11 o 
  -1  21   5      895.84     1003.83     59.96 o 
   0  21   5     2661.36     3038.89    138.52 o 
   1  21   5      498.83      508.02     58.18 o 
   2  21   5     2443.27     2409.71     77.93 o 
   3  21   5      249.33      141.04     43.23 o 
   4  21   5     1007.03     1097.66     57.81 o 
   5  21   5      210.78      154.92     45.34 o 
   6  21   5     1107.39     1174.52     53.54 o 
   7  21   5      244.13      253.02     39.05 o 
   8  21   5      510.14      534.94     44.39 o 
   9  21   5        1.10        0.12     38.26 o 
  10  21   5      239.03      200.80     43.19 o 
 -11  22   5        5.42        0.29     41.70 o 
 -10  22   5      221.71      151.73     45.30 o 
  -9  22   5       32.41        0.17     40.09 o 
  -8  22   5       93.73       29.15     39.05 o 
  -7  22   5      413.93      538.71     54.83 o 
  -6  22   5      317.46      348.80     57.52 o 
  -5  22   5      271.76      238.52     52.84 o 
  -4  22   5      464.17      359.23     54.04 o 
  -3  22   5      199.05       98.97     43.65 o 
  -2  22   5        1.84        2.73     36.23 o 
  -1  22   5       43.76       19.63     37.56 o 
   0  22   5      122.57      126.76     38.30 o 
   1  22   5       15.83       25.72     55.03 o 
   2  22   5       26.61        0.37     40.46 o 
   3  22   5       59.00       61.62     51.51 o 
   4  22   5       64.72       20.87     49.53 o 
   5  22   5      491.75      681.36     55.37 o 
   6  22   5      502.19      687.00     45.63 o 
   7  22   5      144.71      137.32     38.39 o 
   8  22   5      197.94      222.08     42.45 o 
   9  22   5        2.96        0.21     38.01 o 
 -10  23   5       91.17       16.23     43.94 o 
  -9  23   5        0.16        0.58     40.91 o 
  -8  23   5      119.76       82.82     41.04 o 
  -7  23   5      127.84      142.82     49.98 o 
  -6  23   5       18.24        0.58     51.14 o 
  -5  23   5       17.95        0.04     49.94 o 
  -4  23   5       28.63        0.12     47.00 o 
  -3  23   5       39.96        0.17     41.53 o 
  -2  23   5      336.24      255.67     46.50 o 
  -1  23   5        5.62       48.12     38.84 o 
   0  23   5       55.14       76.24     43.19 o 
   1  23   5        2.91       10.56     49.40 o 
   2  23   5      235.12      234.30     63.11 o 
   3  23   5       96.21       41.62     45.88 o 
   4  23   5      409.48      648.03     63.44 o 
   5  23   5       27.71        8.86     53.30 o 
   6  23   5      270.60      435.64     40.04 o 
   7  23   5       22.61        7.41     37.97 o 
   8  23   5       81.24      117.56     40.87 o 
  -9  24   5       45.69       55.32     43.85 o 
  -8  24   5      172.99      216.37     44.68 o 
  -7  24   5       55.17       66.17     69.16 o 
  -6  24   5      280.96      338.78     70.36 o 
  -5  24   5      296.73      254.01     56.28 o 
  -4  24   5      315.45      251.69     56.24 o 
  -3  24   5      241.52      154.50     50.81 o 
  -2  24   5      302.52      416.17     49.73 o 
  -1  24   5      160.73      120.13     41.70 o 
   0  24   5      274.88      386.19     48.28 o 
   1  24   5      326.56      339.15     84.81 o 
   2  24   5      137.30      105.76     47.04 o 
   3  24   5      115.09        4.02     50.02 o 
   4  24   5      177.53       90.40     53.01 o 
   5  24   5       14.90        0.08     53.46 o 
   6  24   5       43.03       59.84     35.90 o 
   7  24   5      115.28       56.07     39.55 o 
  -8  25   5      138.86      191.94     53.71 o 
  -7  25   5       39.07       37.39     57.85 o 
  -6  25   5       94.52       79.47     54.95 o 
  -5  25   5       39.05       50.98     52.63 o 
  -4  25   5       59.35        2.69     49.53 o 
  -3  25   5       35.42        0.08     46.38 o 
  -2  25   5       17.90        1.37     41.62 o 
  -1  25   5       31.27       58.22     43.94 o 
   0  25   5        0.40        0.54     49.78 o 
   1  25   5       55.25       37.72     45.63 o 
   2  25   5        5.02        0.66     45.39 o 
   3  25   5      129.59       43.94     52.43 o 
   4  25   5       77.30       18.47     52.92 o 
   5  25   5       32.13       85.97     54.83 o 
   6  25   5       28.45       62.03     39.59 o 
  -7  26   5      223.49      263.58     91.10 o 
  -6  26   5       12.88       17.89     54.74 o 
  -5  26   5      143.29      125.60     66.46 o 
  -4  26   5       52.12        0.21     47.91 o 
  -3  26   5       34.02       20.95     49.24 o 
  -2  26   5        5.47        0.00     46.09 o 
  -1  26   5       66.34        7.04     47.37 o 
   0  26   5       35.99       29.44     54.41 o 
   1  26   5      199.00      191.65     48.82 o 
   2  26   5      130.49       58.76     51.43 o 
   3  26   5       34.59        0.04     48.08 o 
   4  26   5      115.60      111.56     54.95 o 
   5  26   5       13.37       26.63     54.87 o 
  -5  27   5       10.11       75.41     56.11 o 
  -4  27   5       54.15       62.61     52.96 o 
  -3  27   5       20.15       12.26     50.11 o 
  -2  27   5       14.20        0.00     54.99 o 
  -1  27   5       69.25       79.67     52.72 o 
   0  27   5       52.99       32.55     56.90 o 
   1  27   5       87.54       77.23     47.46 o 
   2  27   5        1.03        0.79     56.19 o 
   3  27   5        0.88        0.12     51.35 o 
  -2  28   5       29.51        7.16     57.97 o 
  -1  28   5       61.99       43.52     57.93 o 
   0  28   5        0.40       52.18     51.39 o 
 -17   0   6      157.40      130.48     86.22 o 
 -16   0   6     5259.84     6166.32    213.68 o 
 -15   0   6       79.97        8.45     73.17 o 
 -14   0   6     3762.68     4375.70    156.53 o 
 -13   0   6      696.42      531.87     58.60 o 
 -12   0   6     6694.26     6864.17    130.15 o 
 -11   0   6    13215.76    13039.48    221.34 o 
 -10   0   6    18280.25    18198.79    247.18 o 
  -9   0   6     4786.51     4347.75     71.81 o 
  -8   0   6    77007.26    76567.48    735.78 o 
  -7   0   6       18.50      139.10     56.94 o 
  -6   0   6    13254.38    15200.35    207.09 o 
  -5   0   6     5196.74     4546.89     87.54 o 
  -4   0   6     2062.58     2395.79     59.92 o 
  -3   0   6    40993.91    42807.64    834.58 o 
  -2   0   6    39500.90    42766.36    903.99 o 
  -1   0   6    17156.49    17804.23    435.64 o 
   0   0   6     2806.26     2667.36    163.98 o 
   1   0   6     4132.48     3888.47     87.33 o 
   2   0   6    75307.77    77047.59    798.89 o 
   3   0   6     2174.61     2836.81     39.17 o 
   4   0   6    12058.73    11349.82    124.23 o 
   5   0   6    10511.02     9354.79    107.38 o 
   6   0   6     2407.74     2919.43     46.50 o 
   7   0   6     3567.72     3141.92     55.78 o 
   8   0   6     4043.34     4074.07     72.80 o 
   9   0   6      114.39      105.80     43.07 o 
  10   0   6     2873.33     3260.69     93.17 o 
  11   0   6     1831.81     1942.10     76.53 o 
  12   0   6       56.56      145.81     99.59 o 
  13   0   6      395.46      423.71     97.94 o 
  14   0   6       54.25      246.14     93.71 o 
  15   0   6       94.30        3.52     80.58 o 
 -17   1   6        5.09        1.37     76.07 o 
 -16   1   6        1.78      255.00     60.33 o 
 -15   1   6       40.12        1.49     56.03 o 
 -14   1   6       61.18        2.48     42.69 o 
 -13   1   6     1082.33      873.14     50.44 o 
 -12   1   6      460.19      287.51     37.35 o 
 -11   1   6     3256.07     3940.77     70.94 o 
 -10   1   6    11972.42    11923.10    142.00 o 
  -9   1   6      767.85      855.87     33.63 o 
  -8   1   6     6914.22     8344.88    206.80 o 
  -7   1   6    13122.94    12868.50    122.95 o 
  -6   1   6     6971.14     7046.54     65.59 o 
  -5   1   6    28128.80    27931.62    250.04 o 
  -4   1   6    18497.05    19371.20    165.35 o 
  -3   1   6     7695.98     8387.49    196.74 o 
  -2   1   6    25867.32    27161.43    362.13 o 
  -1   1   6      454.62      452.61     72.18 o 
   0   1   6      278.09      347.35     31.64 o 
   1   1   6     9673.87    10166.81     98.97 o 
   2   1   6      560.31      791.43     33.71 o 
   3   1   6    14920.45    15505.13    110.65 o 
   4   1   6     5544.87     6022.96     54.37 o 
   5   1   6     2368.30     2331.40     30.31 o 
   6   1   6     2032.79     1776.00     35.28 o 
   7   1   6     3216.43     3202.01     40.54 o 
   8   1   6     6566.50     6378.01     75.66 o 
   9   1   6      181.92      178.73     30.40 o 
  10   1   6     3186.13     3419.29     80.71 o 
  11   1   6      591.37      554.98     42.61 o 
  12   1   6     1091.18      952.15     51.68 o 
  13   1   6      661.73      789.28     74.41 o 
  14   1   6     1460.74     1582.74     90.73 o 
  15   1   6       41.57      144.11     74.54 o 
 -17   2   6       97.16       44.06    105.06 o 
 -16   2   6      517.59      698.01     70.15 o 
 -15   2   6       42.84        0.37     59.26 o 
 -14   2   6      362.48      330.54     48.57 o 
 -13   2   6       47.56        1.24     21.33 o 
 -12   2   6     2553.49     2319.52     68.95 o 
 -11   2   6        3.37       56.11     33.13 o 
 -10   2   6     5949.23     6393.17    103.65 o 
  -9   2   6      366.15      397.12     21.82 o 
  -8   2   6       37.84       22.32     17.85 o 
  -7   2   6       69.31       80.83     31.22 o 
  -6   2   6    18195.28    18605.69    137.07 o 
  -5   2   6        8.35       65.64     53.50 o 
  -4   2   6     2983.36     3243.17     55.74 o 
  -3   2   6     1130.36     1139.74     73.05 o 
  -2   2   6     2627.41     3487.33    156.16 o 
  -1   2   6     1690.01     1792.15     63.65 o 
   0   2   6     1716.27     1710.95     54.08 o 
   1   2   6     2515.08     2675.10     53.54 o 
   2   2   6     7043.91     7792.09     74.83 o 
   3   2   6    10477.28    11334.74     74.58 o 
   4   2   6     7420.22     7862.32     65.68 o 
   5   2   6     1296.76     1351.43     29.86 o 
   6   2   6      194.68      289.79     17.39 o 
   7   2   6      154.61      157.11     18.01 o 
   8   2   6      396.93      588.03     32.13 o 
   9   2   6     2259.89     1924.38     46.01 o 
  10   2   6      213.20      369.67     46.75 o 
  11   2   6      119.99      140.92     37.02 o 
  12   2   6        0.09      121.33     41.33 o 
  13   2   6      960.84     1014.06    123.82 o 
  14   2   6       60.82      145.06     63.40 o 
  15   2   6      534.66      605.25    130.94 o 
 -17   3   6      548.66      722.53    127.05 o 
 -16   3   6        7.06       78.47     72.18 o 
 -15   3   6      638.00      494.77     55.45 o 
 -14   3   6       51.76        2.90     38.14 o 
 -13   3   6     4622.21     4711.71     87.62 o 
 -12   3   6      766.11      695.49     41.66 o 
 -11   3   6     4330.18     4681.93     68.82 o 
 -10   3   6     3900.08     4158.63     53.17 o 
  -9   3   6    14516.97    14792.54    118.31 o 
  -8   3   6     8225.90     8861.85     76.07 o 
  -7   3   6    22508.29    23040.86    207.47 o 
  -6   3   6      140.89      115.16     11.18 o 
  -5   3   6    52922.98    55711.22    445.86 o 
  -4   3   6     6209.57     5811.44     36.98 o 
  -3   3   6    62764.89    63891.00    661.16 o 
  -2   3   6     8142.18     8654.67     67.25 o 
  -1   3   6    40703.44    44239.11    486.07 o 
   0   3   6      130.01      151.19     16.23 o 
   1   3   6     5230.34     5026.13     68.87 o 
   2   3   6      288.30      394.31     67.95 o 
   3   3   6     1419.28     1235.35     27.58 o 
   4   3   6      481.17      773.46     20.50 o 
   5   3   6     2073.81     2173.59     33.38 o 
   6   3   6     3731.33     3454.24     41.66 o 
   7   3   6        8.23       15.45     16.73 o 
   8   3   6     4823.96     4627.64     57.35 o 
   9   3   6        2.77        1.33     26.54 o 
  10   3   6     4882.88     4759.20     90.44 o 
  11   3   6      172.75      121.17     33.09 o 
  12   3   6     3339.06     3395.11    113.96 o 
  13   3   6      248.53      207.59     47.37 o 
  14   3   6     1779.94     1602.33    135.74 o 
  15   3   6        3.68        0.04     70.52 o 
 -17   4   6      566.50      724.14     91.72 o 
 -16   4   6      614.74      685.01     85.02 o 
 -15   4   6      557.45      603.10     65.51 o 
 -14   4   6     1550.60     1420.50     56.61 o 
 -13   4   6      403.72      277.49     37.89 o 
 -12   4   6       34.15        0.00     30.27 o 
 -11   4   6     5676.42     5400.65     74.25 o 
 -10   4   6     2872.01     2289.53     42.40 o 
  -9   4   6      494.00      562.52     25.22 o 
  -8   4   6     6323.73     6316.48     59.09 o 
  -7   4   6     2017.67     1660.35     28.45 o 
  -6   4   6     6118.44     6100.44     50.77 o 
  -5   4   6     2223.92     2516.50     39.88 o 
  -4   4   6    17096.70    17374.48    125.64 o 
  -3   4   6     5171.08     6882.31     72.84 o 
  -2   4   6     3074.82     3125.32     38.51 o 
  -1   4   6    49120.69    52924.64    511.46 o 
   0   4   6     1764.44     1331.55     38.55 o 
   1   4   6    38728.29    39928.76    394.93 o 
   2   4   6    68980.13    68253.49    513.20 o 
   3   4   6      133.47       68.70     16.73 o 
   4   4   6    52991.22    55842.69    375.34 o 
   5   4   6      210.69      150.28     14.49 o 
   6   4   6     1731.98     1390.43     25.67 o 
   7   4   6     9146.96     9141.95     78.64 o 
   8   4   6     8054.86     8652.85     82.37 o 
   9   4   6     5987.98     5816.04    105.60 o 
  10   4   6     1886.48     2059.96     67.00 o 
  11   4   6      366.43      417.33     43.07 o 
  12   4   6      454.32      599.91     42.40 o 
  13   4   6       53.95        1.99     49.07 o 
  14   4   6       19.34       77.60     72.80 o 
  15   4   6      191.41      200.80     75.91 o 
 -17   5   6     1105.54     1186.69    101.41 o 
 -16   5   6        0.19        0.46     55.12 o 
 -15   5   6     1807.29     2138.51     80.96 o 
 -14   5   6      157.35       39.71     41.04 o 
 -13   5   6      142.06       64.27     28.70 o 
 -12   5   6      347.57      324.57     35.12 o 
 -11   5   6     1524.27     1542.62     42.53 o 
 -10   5   6     7452.81     7309.46     75.53 o 
  -9   5   6     7847.07     7523.92     69.07 o 
  -8   5   6     1482.07     1571.69     33.75 o 
  -7   5   6       58.22       56.69     13.79 o 
  -6   5   6     7973.82     8064.37     84.31 o 
  -5   5   6     6603.51     6062.05     77.93 o 
  -4   5   6    37597.87    38179.71    417.08 o 
  -3   5   6    11009.89    12348.80     97.15 o 
  -2   5   6    75269.11    82858.56    904.94 o 
  -1   5   6    13385.42    13594.79    131.27 o 
   0   5   6     6540.84     7020.66     97.56 o 
   1   5   6    10604.02    10785.39    123.94 o 
   2   5   6     8082.17     8123.17     80.46 o 
   3   5   6      683.55      504.71     21.33 o 
   4   5   6    32237.02    34027.05    228.34 o 
   5   5   6     7632.14     7068.94     66.84 o 
   6   5   6       12.17       49.57     12.55 o 
   7   5   6     6242.46     6372.59     64.43 o 
   8   5   6     1287.47     1503.40     42.69 o 
   9   5   6      612.63      521.27     32.63 o 
  10   5   6     1487.60     1364.39     51.72 o 
  11   5   6       85.02       32.22     30.60 o 
  12   5   6      125.89      105.89     40.87 o 
  13   5   6      965.01     1031.16     59.18 o 
  14   5   6        1.56       77.69     54.87 o 
  15   5   6       40.37       43.65     70.85 o 
 -17   6   6       71.27       65.30     73.30 o 
 -16   6   6       46.37        1.20     51.72 o 
 -15   6   6      445.78      441.23     51.35 o 
 -14   6   6       24.38        1.24     40.79 o 
 -13   6   6        9.16        0.50     35.12 o 
 -12   6   6      883.25      899.93     38.14 o 
 -11   6   6     2970.17     2734.32     59.63 o 
 -10   6   6      349.64      354.43     27.58 o 
  -9   6   6     2941.65     2705.17     47.29 o 
  -8   6   6      608.49      481.73     22.69 o 
  -7   6   6     3115.32     2617.92     56.03 o 
  -6   6   6     1003.14      860.42     23.11 o 
  -5   6   6      316.59      342.71     18.18 o 
  -4   6   6    14188.95    14660.32    123.32 o 
  -3   6   6    14025.08    13715.09     87.42 o 
  -2   6   6     1894.41     1814.89     39.17 o 
  -1   6   6      263.90      169.53     12.55 o 
   0   6   6      629.85      698.01     26.25 o 
   1   6   6     3446.40     3001.25     48.12 o 
   2   6   6      263.87      164.40     17.35 o 
   3   6   6      223.73       87.29     13.62 o 
   4   6   6      679.92      715.82     26.05 o 
   5   6   6       99.04       53.96     16.23 o 
   6   6   6     1948.42     1619.85     35.07 o 
   7   6   6     1602.62     1076.17     33.58 o 
   8   6   6     1906.49     1594.46     49.90 o 
   9   6   6      134.27        8.61     24.43 o 
  10   6   6      732.73      909.83     43.69 o 
  11   6   6        5.60        2.28     32.38 o 
  12   6   6      164.68       93.38     40.91 o 
  13   6   6        4.37        0.33     43.85 o 
  14   6   6      151.99       80.67     54.33 o 
  15   6   6      199.54      175.83     75.12 o 
 -17   7   6      535.98      619.17     75.08 o 
 -16   7   6      458.14      404.66     58.89 o 
 -15   7   6       68.85       81.00     45.92 o 
 -14   7   6      421.76      337.62     47.08 o 
 -13   7   6      770.37      773.92     47.41 o 
 -12   7   6       24.23        0.12     24.14 o 
 -11   7   6     2065.71     2174.58     56.77 o 
 -10   7   6     1652.12     1883.67     44.02 o 
  -9   7   6      893.83      961.09     32.34 o 
  -8   7   6     6536.09     6137.92     63.19 o 
  -7   7   6      493.43      569.23     21.12 o 
  -6   7   6    11829.82    12019.59     89.49 o 
  -5   7   6      197.79      156.45     14.37 o 
  -4   7   6    18165.12    18608.51    133.47 o 
  -3   7   6     1197.97     1205.99     23.81 o 
  -2   7   6    11729.95    11649.79    106.71 o 
  -1   7   6      418.70      473.49     31.43 o 
   0   7   6    57121.99    55627.86    532.16 o 
   1   7   6     3930.97     4067.61     57.81 o 
   2   7   6    19299.80    20140.15    173.59 o 
   3   7   6    10177.72    10604.76     74.46 o 
   4   7   6     5020.47     4838.96     71.76 o 
   5   7   6     4960.93     5369.42     49.49 o 
   6   7   6     2351.23     2480.97     41.87 o 
   7   7   6     1604.32     1584.48     40.13 o 
   8   7   6     2917.15     3014.84     53.79 o 
   9   7   6     2596.83     2777.97     57.15 o 
  10   7   6      309.65      404.83     38.93 o 
  11   7   6      486.67      535.85     41.87 o 
  12   7   6        1.68        0.33     39.42 o 
  13   7   6      337.20      230.78     50.23 o 
  14   7   6       20.33       79.51     47.33 o 
  15   7   6       10.20        0.04     55.12 o 
 -16   8   6      110.64      222.33     54.29 o 
 -15   8   6       66.30       46.67     55.12 o 
 -14   8   6      391.46      488.31     49.20 o 
 -13   8   6     1000.13      869.99     43.48 o 
 -12   8   6      297.19      239.23     30.19 o 
 -11   8   6     3496.31     3558.30     63.11 o 
 -10   8   6      618.43      652.05     32.51 o 
  -9   8   6     1100.12     1081.64     36.48 o 
  -8   8   6        7.01        2.90     16.11 o 
  -7   8   6       64.48        7.29     22.07 o 
  -6   8   6     2152.30     1801.76     36.03 o 
  -5   8   6     2464.81     2751.47     53.92 o 
  -4   8   6     5291.57     4897.84     54.16 o 
  -3   8   6      517.10      340.68     24.68 o 
  -2   8   6     5932.43     6023.46     60.38 o 
  -1   8   6     7534.63     7655.85     95.08 o 
   0   8   6    28920.79    28935.28    272.81 o 
   1   8   6    16421.24    16125.63    161.04 o 
   2   8   6    31457.69    32070.79    261.34 o 
   3   8   6    11720.35    11793.40    106.42 o 
   4   8   6    18030.20    17393.45    121.79 o 
   5   8   6     5129.99     5454.11     58.84 o 
   6   8   6    14317.05    15065.44    122.70 o 
   7   8   6     5730.39     4998.72     68.00 o 
   8   8   6     7677.04     7123.48     88.12 o 
   9   8   6     3578.37     3782.42     65.30 o 
  10   8   6     3955.66     3805.15     68.00 o 
  11   8   6      211.40      202.08     37.60 o 
  12   8   6      655.51      486.28     48.16 o 
  13   8   6      137.12        1.74     44.39 o 
  14   8   6       84.36      109.78     50.02 o 
 -16   9   6      133.13      110.90     50.89 o 
 -15   9   6       11.95        0.70     43.85 o 
 -14   9   6      243.59      195.42     46.50 o 
 -13   9   6     1570.87     1649.62     52.72 o 
 -12   9   6      366.22      374.64     32.71 o 
 -11   9   6     1807.96     1836.42     50.52 o 
 -10   9   6     3938.40     3744.86     60.29 o 
  -9   9   6     1843.69     1762.13     42.07 o 
  -8   9   6     1711.99     1463.07     34.74 o 
  -7   9   6     5117.02     4597.04     59.05 o 
  -6   9   6     2340.82     2204.64     41.45 o 
  -5   9   6    35591.79    33958.39    334.26 o 
  -4   9   6    18089.21    16957.72    174.01 o 
  -3   9   6     5116.49     4305.39     77.73 o 
  -2   9   6      959.20      672.67     36.90 o 
  -1   9   6       25.71        1.66     23.81 o 
   0   9   6      640.79      653.79     31.76 o 
   1   9   6    15409.69    15196.63    177.82 o 
   2   9   6      615.72      523.88     25.43 o 
   3   9   6     9222.15     8632.06     93.92 o 
   4   9   6        0.14        4.02     14.58 o 
   5   9   6       27.93       24.72     20.04 o 
   6   9   6     2212.28     2130.15     43.36 o 
   7   9   6      220.30      175.58     25.63 o 
   8   9   6     6104.95     5617.31     75.28 o 
   9   9   6      379.21      283.83     31.22 o 
  10   9   6     2312.03     2553.52     55.95 o 
  11   9   6       28.55        5.59     33.05 o 
  12   9   6      817.70      683.19     50.07 o 
  13   9   6      273.96      276.00     50.64 o 
  14   9   6     1093.14     1085.45     65.64 o 
 -16  10   6      802.43     1008.46     64.35 o 
 -15  10   6      109.56      119.05     48.45 o 
 -14  10   6      682.35      683.97     46.92 o 
 -13  10   6        8.93        0.17     31.76 o 
 -12  10   6        7.73        0.83     28.66 o 
 -11  10   6      786.95      849.37     37.19 o 
 -10  10   6     2374.66     2202.66     52.14 o 
  -9  10   6     1453.84     1542.08     43.81 o 
  -8  10   6     7819.34     7480.69     85.68 o 
  -7  10   6      192.57      139.80     21.41 o 
  -6  10   6       53.78        1.82     21.57 o 
  -5  10   6     2521.44     2522.34     52.80 o 
  -4  10   6       92.26      109.28     20.95 o 
  -3  10   6    37298.56    38884.68    359.86 o 
  -2  10   6    10632.57    10288.43    125.60 o 
  -1  10   6     1077.19     1287.36     46.92 o 
   0  10   6     9258.09     9365.68    132.43 o 
   1  10   6      945.45      954.05     41.70 o 
   2  10   6      200.28      334.68     21.91 o 
   3  10   6     1493.32     1472.05     35.20 o 
   4  10   6     1890.31     1744.86     31.26 o 
   5  10   6     4279.44     4162.02     55.32 o 
   6  10   6     4166.14     4020.28     61.12 o 
   7  10   6       34.62        0.66     23.27 o 
   8  10   6      434.29      470.42     29.86 o 
   9  10   6       66.01        0.08     28.49 o 
  10  10   6       81.39       49.86     29.69 o 
  11  10   6     1378.99     1202.51     48.62 o 
  12  10   6      456.52      414.02     46.50 o 
  13  10   6      258.35      168.17     51.10 o 
  14  10   6      280.44      409.18     56.03 o 
 -16  11   6      138.52      318.90     53.21 o 
 -15  11   6      340.23      338.03     52.55 o 
 -14  11   6       21.95        0.41     40.17 o 
 -13  11   6       17.01        0.21     32.71 o 
 -12  11   6      141.25       91.02     31.51 o 
 -11  11   6      201.81      123.98     28.70 o 
 -10  11   6        6.40        0.95     26.88 o 
  -9  11   6     1303.65     1282.52     37.85 o 
  -8  11   6     2730.14     2824.22     53.25 o 
  -7  11   6     1019.33      988.17     33.13 o 
  -6  11   6     4472.00     4060.53     67.37 o 
  -5  11   6      419.87      437.00     29.98 o 
  -4  11   6      395.37      461.64     26.92 o 
  -3  11   6     4607.47     5056.86     75.49 o 
  -2  11   6     2287.16     2245.64     54.83 o 
  -1  11   6     2474.18     2079.09     50.89 o 
   0  11   6    15091.59    14584.91    186.47 o 
   1  11   6      810.45      866.63     37.06 o 
   2  11   6    15364.94    15797.61    146.63 o 
   3  11   6     2591.90     2276.86     43.85 o 
   4  11   6       13.98        9.86     25.01 o 
   5  11   6       23.35       39.84     20.46 o 
   6  11   6      417.65      351.82     27.37 o 
   7  11   6      531.54      419.61     32.09 o 
   8  11   6       10.70        0.00     26.92 o 
   9  11   6     1422.00     1368.61     46.46 o 
  10  11   6      154.69       80.09     30.69 o 
  11  11   6      588.23      662.94     40.46 o 
  12  11   6      570.75      638.63     45.05 o 
  13  11   6      112.49       72.26     48.74 o 
  14  11   6      109.88      127.50     49.90 o 
 -15  12   6       58.97      130.40     50.35 o 
 -14  12   6     2446.13     2843.60     69.11 o 
 -13  12   6      452.50      389.84     40.04 o 
 -12  12   6     6459.11     6677.49     91.43 o 
 -11  12   6      664.96      728.12     38.18 o 
 -10  12   6     6014.00     6211.21     80.38 o 
  -9  12   6      220.05      145.72     30.40 o 
  -8  12   6     9670.40    10023.49    112.97 o 
  -7  12   6     1409.12     1304.96     40.62 o 
  -6  12   6    10099.63     9882.77    107.63 o 
  -5  12   6      578.65      485.74     32.88 o 
  -4  12   6     6945.29     6580.63     86.22 o 
  -3  12   6      298.77      278.82     28.12 o 
  -2  12   6      726.14      793.67     32.71 o 
  -1  12   6     1427.15     1277.63     41.00 o 
   0  12   6     1594.33     1507.71     53.92 o 
   1  12   6       33.53       33.67     22.44 o 
   2  12   6     1539.75     1449.73     40.91 o 
   3  12   6      428.40      404.95     25.34 o 
   4  12   6     1743.02     1455.61     55.41 o 
   5  12   6      571.40      543.47     28.57 o 
   6  12   6     2710.47     2372.11     53.63 o 
   7  12   6      320.30      223.74     32.47 o 
   8  12   6      307.60      255.79     32.05 o 
   9  12   6      138.54      137.03     31.39 o 
  10  12   6       36.17       22.40     32.26 o 
  11  12   6      487.87      401.27     40.13 o 
  12  12   6      115.01      131.48     42.65 o 
  13  12   6      487.03      546.74     57.02 o 
 -15  13   6       73.13       51.68     42.69 o 
 -14  13   6       33.60       45.80     39.01 o 
 -13  13   6      352.26      335.80     39.92 o 
 -12  13   6       49.03       66.50     33.87 o 
 -11  13   6      708.94      618.21     37.93 o 
 -10  13   6      382.68      336.50     35.45 o 
  -9  13   6      481.36      437.71     34.99 o 
  -8  13   6      873.09      840.84     38.35 o 
  -7  13   6     2784.42     2637.05     52.72 o 
  -6  13   6     2644.86     2597.67     58.89 o 
  -5  13   6     5192.59     5012.30     90.07 o 
  -4  13   6     1572.52     1589.29     47.21 o 
  -3  13   6     1312.65     1160.90     40.33 o 
  -2  13   6      858.43      770.65     32.88 o 
  -1  13   6     2127.29     2266.97     52.51 o 
   0  13   6       46.49        6.92     17.68 o 
   1  13   6     5399.39     4992.38     79.67 o 
   2  13   6      178.92      202.37     22.82 o 
   3  13   6     1674.17     1670.28     42.07 o 
   4  13   6      769.83      730.44     42.28 o 
   5  13   6     2652.94     2503.58     47.58 o 
   6  13   6     1003.20     1045.65     40.83 o 
   7  13   6      277.91      324.41     32.55 o 
   8  13   6     1932.80     1878.79     57.02 o 
   9  13   6      461.30      383.42     35.12 o 
  10  13   6     1285.06     1355.69     53.25 o 
  11  13   6        8.47        8.70     35.78 o 
  12  13   6      726.06      792.76     51.64 o 
  13  13   6        0.73        0.21     47.33 o 
 -15  14   6       14.09        0.50     44.06 o 
 -14  14   6      366.77      433.19     44.76 o 
 -13  14   6       32.84        4.97     37.81 o 
 -12  14   6     2279.96     2475.63     65.72 o 
 -11  14   6     1600.67     1882.55     54.37 o 
 -10  14   6     1364.65     1422.24     52.30 o 
  -9  14   6      123.28      139.22     35.90 o 
  -8  14   6     1885.97     1925.91     56.61 o 
  -7  14   6      456.21      395.30     30.27 o 
  -6  14   6     4785.78     4735.06     81.00 o 
  -5  14   6     1090.11     1214.61     48.45 o 
  -4  14   6    10166.77     9264.06    110.32 o 
  -3  14   6     1821.06     1873.28     54.83 o 
  -2  14   6     1031.49      904.73     36.98 o 
  -1  14   6       63.72       32.18     25.76 o 
   0  14   6     1858.45     2009.81     64.52 o 
   1  14   6     1128.37     1016.95     42.53 o 
   2  14   6     5893.24     5536.64     73.63 o 
   3  14   6      207.48      134.75     26.21 o 
   4  14   6     1420.44     1354.41     54.83 o 
   5  14   6      497.07      534.28     43.98 o 
   6  14   6      320.02      249.21     30.11 o 
   7  14   6     2334.88     2276.08     57.10 o 
   8  14   6      255.37      224.24     35.53 o 
   9  14   6      906.29     1077.58     42.49 o 
  10  14   6       21.92       54.70     35.65 o 
  11  14   6       85.55       94.29     36.48 o 
  12  14   6      148.62      214.84     42.16 o 
  13  14   6      230.20      178.52     46.34 o 
 -15  15   6      700.88      754.95     52.09 o 
 -14  15   6        0.14        0.91     37.89 o 
 -13  15   6      765.05      595.60     46.88 o 
 -12  15   6       53.90       92.06     38.93 o 
 -11  15   6     1774.76     1858.41     63.52 o 
 -10  15   6      162.49      161.29     41.33 o 
  -9  15   6     5748.97     6090.67     97.85 o 
  -8  15   6        0.82        0.37     31.68 o 
  -7  15   6     3382.48     3293.03     77.60 o 
  -6  15   6     3006.97     2852.13     66.55 o 
  -5  15   6     1921.95     1757.87     53.05 o 
  -4  15   6      187.73      246.56     29.65 o 
  -3  15   6     3775.35     3999.32     70.07 o 
  -2  15   6       22.33       31.60     28.57 o 
  -1  15   6     5830.56     5521.23     81.95 o 
   0  15   6     4688.39     4627.19     84.39 o 
   1  15   6      196.89      124.44     30.77 o 
   2  15   6      232.32      153.43     29.90 o 
   3  15   6      108.00       51.39     25.76 o 
   4  15   6      308.65      282.54     49.98 o 
   5  15   6      137.48       53.42     37.19 o 
   6  15   6      415.10      461.15     33.58 o 
   7  15   6      316.11      368.84     35.74 o 
   8  15   6       93.43       95.08     35.24 o 
   9  15   6      284.82      252.11     38.93 o 
  10  15   6      540.93      518.08     40.33 o 
  11  15   6       11.96       28.82     36.52 o 
  12  15   6      927.41     1025.24     51.89 o 
 -14  16   6      107.84       69.94     41.37 o 
 -13  16   6      532.26      613.78     46.34 o 
 -12  16   6      578.57      554.77     48.53 o 
 -11  16   6      151.85       72.26     42.74 o 
 -10  16   6      752.49      546.37     45.72 o 
  -9  16   6      124.38      252.77     38.47 o 
  -8  16   6       18.72        0.04     32.38 o 
  -7  16   6       24.09        0.00     38.35 o 
  -6  16   6      211.00      186.06     34.87 o 
  -5  16   6       76.48       53.01     31.02 o 
  -4  16   6      136.70       92.47     28.20 o 
  -3  16   6     1736.55     1796.09     50.56 o 
  -2  16   6     2959.39     3359.33     70.69 o 
  -1  16   6      345.38      217.07     33.46 o 
   0  16   6     2046.44     1994.78     64.89 o 
   1  16   6      606.35      510.26     36.52 o 
   2  16   6      264.08      239.23     37.64 o 
   3  16   6     1373.23     1311.38     50.81 o 
   4  16   6      577.13      617.59     55.53 o 
   5  16   6      923.36      899.93     49.90 o 
   6  16   6     2126.16     2157.39     67.54 o 
   7  16   6      277.37      312.19     35.74 o 
   8  16   6      719.03      825.85     45.59 o 
   9  16   6        0.10        1.08     35.07 o 
  10  16   6       77.05       75.91     39.46 o 
  11  16   6       73.34       47.29     38.55 o 
  12  16   6       17.18       61.95     48.57 o 
 -14  17   6       16.87        3.64     39.71 o 
 -13  17   6      434.75      517.67     45.84 o 
 -12  17   6       97.12       79.80     45.10 o 
 -11  17   6     1329.67     1489.94     61.54 o 
 -10  17   6       63.15        9.48     39.67 o 
  -9  17   6      624.19      620.04     44.76 o 
  -8  17   6     1301.02     1196.55     52.18 o 
  -7  17   6      277.74      327.22     49.57 o 
  -6  17   6     1129.90     1112.32     54.08 o 
  -5  17   6     1312.78     1260.07     52.84 o 
  -4  17   6     2469.88     2343.28     61.41 o 
  -3  17   6      459.16      437.58     35.07 o 
  -2  17   6     2698.35     2732.96     60.58 o 
  -1  17   6      161.23      104.52     32.96 o 
   0  17   6     4596.72     4501.09     87.62 o 
   1  17   6      543.24      415.84     38.22 o 
   2  17   6     1160.30     1024.66     50.44 o 
   3  17   6       20.55        0.04     34.58 o 
   4  17   6      278.61      182.50     36.57 o 
   5  17   6      826.27      695.98     48.62 o 
   6  17   6       88.83      112.64     30.89 o 
   7  17   6      144.04      206.72     36.94 o 
   8  17   6      540.65      520.40     43.44 o 
   9  17   6       85.26      107.05     38.88 o 
  10  17   6        9.32        0.87     38.22 o 
  11  17   6       29.71       12.55     38.51 o 
  12  17   6       42.78       18.39     39.80 o 
 -13  18   6        1.33        0.08     46.55 o 
 -12  18   6      291.46      245.52     48.37 o 
 -11  18   6       42.98        8.90     42.40 o 
 -10  18   6       55.69        1.08     39.38 o 
  -9  18   6       13.82        0.46     35.99 o 
  -8  18   6     1088.63      998.77     48.53 o 
  -7  18   6       35.83        0.91     39.71 o 
  -6  18   6     1121.22     1069.42     51.89 o 
  -5  18   6      142.10      190.61     35.99 o 
  -4  18   6     1368.94     1202.68     50.27 o 
  -3  18   6      738.91      841.33     40.42 o 
  -2  18   6      456.88      466.82     36.44 o 
  -1  18   6        6.85        0.37     35.74 o 
   0  18   6      581.33      553.66     45.01 o 
   1  18   6       92.03       63.44     34.78 o 
   2  18   6      817.13      776.86     48.41 o 
   3  18   6      807.91      722.53     44.27 o 
   4  18   6      938.41      838.60     46.79 o 
   5  18   6        4.99        0.21     39.51 o 
   6  18   6       49.93       97.73     32.47 o 
   7  18   6      109.97      103.44     35.99 o 
   8  18   6       32.03       50.73     37.43 o 
   9  18   6      179.07      192.27     41.00 o 
  10  18   6       19.49       16.07     40.13 o 
  11  18   6        3.32       38.35     39.84 o 
 -13  19   6      150.84      139.35     49.82 o 
 -12  19   6      109.98       65.35     47.04 o 
 -11  19   6       34.64        0.87     41.74 o 
 -10  19   6       90.90        0.04     39.92 o 
  -9  19   6        2.88        0.04     43.27 o 
  -8  19   6      401.33      322.42     39.63 o 
  -7  19   6       19.08        0.04     42.36 o 
  -6  19   6      615.32      528.40     62.12 o 
  -5  19   6      692.55      667.66     60.79 o 
  -4  19   6      450.50      313.48     36.77 o 
  -3  19   6      333.08      261.42     34.00 o 
  -2  19   6     1941.08     1998.92     56.40 o 
  -1  19   6       13.00       23.94     29.24 o 
   0  19   6     2891.40     2860.83     88.95 o 
   1  19   6     1038.31     1112.90     46.71 o 
   2  19   6     3512.68     3329.39     81.62 o 
   3  19   6      214.98      245.23     37.93 o 
   4  19   6      409.52      355.92     40.75 o 
   5  19   6      101.50      160.75     44.81 o 
   6  19   6     1407.15     1450.23     49.65 o 
   7  19   6      127.20      113.55     37.15 o 
   8  19   6      225.04      257.08     39.80 o 
   9  19   6      353.01      338.24     44.06 o 
  10  19   6      110.18       59.22     39.51 o 
  11  19   6       91.48       21.62     40.04 o 
 -12  20   6      108.34      106.13     49.98 o 
 -11  20   6       37.24        0.12     42.16 o 
 -10  20   6        9.65        0.12     45.14 o 
  -9  20   6       27.58        2.48     37.68 o 
  -8  20   6       48.18        0.12     35.28 o 
  -7  20   6       19.04        1.99     40.79 o 
  -6  20   6        1.40        0.66     38.10 o 
  -5  20   6        9.52        0.17     35.49 o 
  -4  20   6      251.41      165.43     41.58 o 
  -3  20   6     1871.48     1884.54     61.08 o 
  -2  20   6     1914.47     2194.99     60.67 o 
  -1  20   6      863.41      768.95     39.42 o 
   0  20   6     1818.41     1922.27     97.40 o 
   1  20   6      325.83      308.18     40.83 o 
   2  20   6      604.88      693.79     41.82 o 
   3  20   6     1093.17     1217.92     49.94 o 
   4  20   6     2050.85     2339.14     67.04 o 
   5  20   6      913.66     1331.51     58.47 o 
   6  20   6     2500.32     2985.27     61.95 o 
   7  20   6      165.70      191.52     36.52 o 
   8  20   6      480.71      559.49     42.86 o 
   9  20   6       15.05        5.80     37.56 o 
  10  20   6      119.47       42.24     40.54 o 
 -11  21   6        0.20        0.17     42.53 o 
 -10  21   6       43.05        1.74     40.38 o 
  -9  21   6      139.48       42.74     40.13 o 
  -8  21   6      370.22      466.16     43.81 o 
  -7  21   6      300.97      294.05     46.05 o 
  -6  21   6      482.59      443.26     49.28 o 
  -5  21   6       49.98        0.50     39.22 o 
  -4  21   6      137.93       82.61     35.82 o 
  -3  21   6        7.96        0.04     34.00 o 
  -2  21   6        3.10        0.12     35.61 o 
  -1  21   6      262.73      326.69     41.66 o 
   0  21   6      290.82      404.12     56.24 o 
   1  21   6       48.12       26.63     40.00 o 
   2  21   6      134.20      121.41     37.97 o 
   3  21   6        0.18        0.17     36.07 o 
   4  21   6      464.38      650.27     48.91 o 
   5  21   6        0.50       35.20     42.20 o 
   6  21   6      323.17      468.93     37.23 o 
   7  21   6       16.79       92.59     35.70 o 
   8  21   6       56.98       47.46     37.77 o 
   9  21   6        1.77        0.08     37.48 o 
 -11  22   6        7.91        0.00     42.40 o 
 -10  22   6       84.54        0.50     42.40 o 
  -9  22   6       63.20       35.65     40.66 o 
  -8  22   6       32.85        1.62     37.35 o 
  -7  22   6      214.72      279.11     49.65 o 
  -6  22   6       65.04       52.59     44.52 o 
  -5  22   6      718.26      664.47     52.63 o 
  -4  22   6      144.74      107.67     41.20 o 
  -3  22   6      754.42      632.29     51.35 o 
  -2  22   6       13.59        0.17     36.86 o 
  -1  22   6      478.37      565.66     46.67 o 
   0  22   6        8.59       33.13     48.70 o 
   1  22   6      502.77      492.12     59.01 o 
   2  22   6       58.97       38.88     37.60 o 
   3  22   6      214.42       79.14     46.17 o 
   4  22   6      112.66      166.26     48.08 o 
   5  22   6      318.28      301.09     53.30 o 
   6  22   6      111.37       97.65     35.70 o 
   7  22   6      139.55       76.11     38.47 o 
   8  22   6      119.93      116.53     41.33 o 
   9  22   6       45.25        0.04     39.55 o 
 -10  23   6        7.90        0.17     42.03 o 
  -9  23   6       11.82        0.25     44.23 o 
  -8  23   6       59.65       56.65     39.42 o 
  -7  23   6       20.08        0.29     45.43 o 
  -6  23   6      106.93      109.41     47.79 o 
  -5  23   6       83.98       47.50     49.98 o 
  -4  23   6      136.41      137.28     50.11 o 
  -3  23   6       55.93        2.44     42.40 o 
  -2  23   6      440.96      562.02     50.73 o 
  -1  23   6      255.49      256.29     42.65 o 
   0  23   6      252.90      334.18     80.79 o 
   1  23   6      103.14       48.78     75.12 o 
   2  23   6      418.89      471.12     52.72 o 
   3  23   6      206.76      181.25     43.61 o 
   4  23   6       89.17      158.02     48.62 o 
   5  23   6      178.48      150.24     50.40 o 
   6  23   6       78.97       57.85     38.47 o 
   7  23   6      222.58      213.55     40.29 o 
   8  23   6       30.13       80.29     40.91 o 
  -9  24   6        5.19        0.37     40.00 o 
  -8  24   6      343.11      437.87     45.72 o 
  -7  24   6        7.44        1.16     47.33 o 
  -6  24   6      829.60     1027.68     62.99 o 
  -5  24   6        0.10        1.41     49.32 o 
  -4  24   6      240.93      214.26     53.87 o 
  -3  24   6        0.13        0.04     42.94 o 
  -2  24   6        2.20        0.33     43.56 o 
  -1  24   6      158.12      169.33     47.50 o 
   0  24   6        1.78        1.04     49.57 o 
   1  24   6      115.18       64.31     52.96 o 
   2  24   6       66.30       48.66     45.51 o 
   3  24   6       39.02        0.29     56.11 o 
   4  24   6       17.93       39.51     46.38 o 
   5  24   6        2.28        0.00     46.75 o 
   6  24   6      130.40      225.40     37.97 o 
   7  24   6      126.82       93.79     39.84 o 
  -8  25   6        9.24       76.36     52.01 o 
  -7  25   6       81.93      102.12     56.28 o 
  -6  25   6       56.39      146.39     56.69 o 
  -5  25   6       52.43       33.87     60.67 o 
  -4  25   6        6.76        0.04     73.21 o 
  -3  25   6      179.66      183.78     52.67 o 
  -2  25   6        0.04        0.08     43.27 o 
  -1  25   6      350.38      437.13     52.76 o 
   0  25   6        9.30        0.17     76.19 o 
   1  25   6      191.76      178.15     49.94 o 
   2  25   6       55.51        4.56     49.36 o 
   3  25   6       73.52       92.68     54.04 o 
   4  25   6      207.31      239.19     58.26 o 
   5  25   6       57.40       47.70     49.73 o 
   6  25   6       95.93      187.09     53.83 o 
  -6  26   6      199.32      246.43     60.13 o 
  -5  26   6       66.71       90.94     55.32 o 
  -4  26   6      112.12       66.13     55.20 o 
  -3  26   6        2.22        0.17     51.27 o 
  -2  26   6      170.02      294.22     55.78 o 
  -1  26   6        0.42        0.25     59.80 o 
   0  26   6      161.44      230.24     59.96 o 
   1  26   6        8.34        2.82     46.21 o 
   2  26   6        1.20        0.66     48.16 o 
   3  26   6        0.78        0.25     58.35 o 
   4  26   6        1.70        0.41     53.25 o 
  -5  27   6      113.22      171.56     59.51 o 
  -4  27   6       18.28       18.63     54.25 o 
  -3  27   6       87.36       79.51     55.70 o 
  -2  27   6       25.32       38.59     60.71 o 
  -1  27   6       56.76       56.61     95.70 o 
   0  27   6        6.07        0.50     55.20 o 
   1  27   6       47.83        0.12     77.64 o 
   2  27   6       25.89        0.79     52.92 o 
   3  27   6        0.11        0.37     65.84 o 
 -17   1   7        7.08        0.00     61.70 o 
 -16   1   7     1057.86     1170.63     80.25 o 
 -15   1   7       48.93        3.27     50.89 o 
 -14   1   7     1514.37     1380.25     68.00 o 
 -13   1   7      747.00      558.34     67.75 o 
 -12   1   7     9828.88     9457.45    115.82 o 
 -11   1   7     1379.14     1375.90     46.92 o 
 -10   1   7    23239.51    23474.05    206.89 o 
  -9   1   7        4.48       10.73     20.17 o 
  -8   1   7    38911.63    40304.19    273.31 o 
  -7   1   7     6760.97     6726.81     69.36 o 
  -6   1   7    60257.17    62308.63    418.70 o 
  -5   1   7    31907.65    33295.66    251.73 o 
  -4   1   7    84655.38    84791.02    719.96 o 
  -3   1   7     6388.35     6609.75     46.88 o 
  -2   1   7    26110.07    26217.52    251.57 o 
  -1   1   7      100.16      145.47     26.13 o 
   0   1   7     5614.24     5845.02     72.68 o 
   1   1   7    14208.18    14795.15    114.38 o 
   2   1   7     6136.41     6181.94     91.64 o 
   3   1   7     8044.35     7470.46     72.72 o 
   4   1   7     9882.05    10419.04     82.08 o 
   5   1   7     1079.09     1043.29     27.04 o 
   6   1   7      883.55      799.88     25.05 o 
   7   1   7     2676.66     2671.67     44.97 o 
   8   1   7     1999.19     2143.77     46.38 o 
   9   1   7     2672.50     2713.49     59.01 o 
  10   1   7      552.65      559.91     37.60 o 
  11   1   7     1588.20     1620.92     62.36 o 
  12   1   7      505.51      558.42     50.27 o 
  13   1   7      377.50      224.65     84.77 o 
  14   1   7      657.44      759.88     76.69 o 
  15   1   7      445.31      346.73     67.83 o 
 -17   2   7       38.93        4.18     75.62 o 
 -16   2   7     1258.79     1631.19     99.09 o 
 -15   2   7      617.84      383.63     54.91 o 
 -14   2   7      738.24      653.04     55.08 o 
 -13   2   7      249.87      102.37     42.24 o 
 -12   2   7     1804.94     1726.31     50.23 o 
 -11   2   7      582.69      429.88     46.17 o 
 -10   2   7     6099.57     5657.81     98.68 o 
  -9   2   7     5296.67     4949.61     64.97 o 
  -8   2   7     1431.54     1493.30     81.41 o 
  -7   2   7    10631.99    10879.64     92.97 o 
  -6   2   7    14199.32    14416.08    106.55 o 
  -5   2   7      565.66      611.55     46.88 o 
  -4   2   7     8483.91     9445.23    104.60 o 
  -3   2   7     1132.74      885.39     34.99 o 
  -2   2   7     4171.06     4568.14     96.11 o 
  -1   2   7    24357.27    25737.16    385.49 o 
   0   2   7    52845.92    53113.14    546.53 o 
   1   2   7     5435.39     5469.64     64.35 o 
   2   2   7    55227.77    54459.80    335.88 o 
   3   2   7      870.90      836.98     22.03 o 
   4   2   7     1342.04     1259.12     26.30 o 
   5   2   7      280.61      223.12     15.94 o 
   6   2   7      249.08      192.06     16.11 o 
   7   2   7     6539.36     6358.80     66.96 o 
   8   2   7     6350.62     6244.63     75.99 o 
   9   2   7       76.71       87.87     24.85 o 
  10   2   7        8.45        2.44     33.25 o 
  11   2   7       31.99       60.00     37.06 o 
  12   2   7     1868.81     1942.85     71.60 o 
  13   2   7       31.52       37.43     56.48 o 
  14   2   7      447.97      622.19     72.68 o 
  15   2   7       88.76      122.82     70.60 o 
 -17   3   7        0.27        0.04     74.29 o 
 -16   3   7      395.30      549.27     91.93 o 
 -15   3   7       81.47        0.04     44.56 o 
 -14   3   7      151.80       28.99     39.42 o 
 -13   3   7      390.24      224.65     34.54 o 
 -12   3   7     1018.05      844.98     43.40 o 
 -11   3   7      221.23       62.24     29.90 o 
 -10   3   7     1764.30     1915.10     44.39 o 
  -9   3   7     2969.64     2840.00     45.14 o 
  -8   3   7      137.50       99.05     14.08 o 
  -7   3   7       45.57       17.60     16.23 o 
  -6   3   7     1736.82     1636.04     27.21 o 
  -5   3   7     1432.11     1476.48     37.27 o 
  -4   3   7    32090.49    32111.29    226.18 o 
  -3   3   7    15373.55    15932.70    132.55 o 
  -2   3   7      176.22      152.68     24.10 o 
  -1   3   7    10344.28    10692.72    124.56 o 
   0   3   7     6135.42     6099.78     76.11 o 
   1   3   7      921.76      944.44     32.92 o 
   2   3   7      895.53     1146.94     35.12 o 
   3   3   7      216.60      214.96     15.07 o 
   4   3   7        9.87       10.60     13.62 o 
   5   3   7     8267.57     7629.14     68.95 o 
   6   3   7     8814.36     8395.48     81.50 o 
   7   3   7      651.11      600.74     27.83 o 
   8   3   7     5864.90     6552.64     78.47 o 
   9   3   7      955.13      821.50     33.83 o 
  10   3   7        5.20       14.82     30.06 o 
  11   3   7     1481.05     1493.17     59.01 o 
  12   3   7      906.16      882.49     55.86 o 
  13   3   7     1348.78     1177.67     63.23 o 
  14   3   7      787.28      901.67    138.39 o 
  15   3   7      165.14      250.28     75.62 o 
 -17   4   7      627.55      647.66     88.45 o 
 -16   4   7       10.95        5.67     57.56 o 
 -15   4   7      665.38      509.89     65.68 o 
 -14   4   7        1.76        0.25     32.76 o 
 -13   4   7     1399.54     1266.78     51.18 o 
 -12   4   7      227.82      227.88     35.57 o 
 -11   4   7     7023.42     6813.19     87.62 o 
 -10   4   7       11.84        0.46     18.26 o 
  -9   4   7     7083.38     7621.69     65.84 o 
  -8   4   7       99.80      108.99     17.23 o 
  -7   4   7      820.95      781.70     21.66 o 
  -6   4   7    10930.36    11092.66     74.70 o 
  -5   4   7    27577.45    27467.91    240.84 o 
  -4   4   7     6394.91     7455.80     60.38 o 
  -3   4   7    24869.79    25977.63    271.94 o 
  -2   4   7      605.79      792.30     16.61 o 
  -1   4   7     4925.69     5742.99     85.47 o 
   0   4   7     9484.83    10100.14     97.07 o 
   1   4   7      964.04     1033.23     23.89 o 
   2   4   7    12672.28    13192.45    124.81 o 
   3   4   7     1402.14     1515.41     27.41 o 
   4   4   7    13855.24    14327.42    121.58 o 
   5   4   7     2675.27     2673.66     35.07 o 
   6   4   7       38.48      112.26     17.48 o 
   7   4   7       13.49        1.16     20.29 o 
   8   4   7     4112.61     4357.48     62.99 o 
   9   4   7     1970.05     1867.40     52.72 o 
  10   4   7     2327.49     2546.20     61.08 o 
  11   4   7       69.93       29.48     31.80 o 
  12   4   7      115.36      112.47     42.69 o 
  13   4   7        1.69        1.41     48.91 o 
  14   4   7      263.57      331.08     82.16 o 
 -17   5   7       48.69        5.59     72.55 o 
 -16   5   7       14.85       24.51     58.18 o 
 -15   5   7      503.91      299.64     53.30 o 
 -14   5   7       15.96        0.79     45.14 o 
 -13   5   7       55.42       50.27     34.08 o 
 -12   5   7     1204.49     1326.74     52.26 o 
 -11   5   7      850.63      903.86     36.94 o 
 -10   5   7      337.49      421.39     26.92 o 
  -9   5   7      134.86       66.42     17.06 o 
  -8   5   7     4030.77     3958.33     45.43 o 
  -7   5   7     1121.31     1242.43     29.40 o 
  -6   5   7     2083.10     1979.04     33.05 o 
  -5   5   7       39.88       11.06     19.63 o 
  -4   5   7    26270.04    27909.63    213.76 o 
  -3   5   7     6268.99     5670.52     51.56 o 
  -2   5   7     2490.77     2687.16     43.27 o 
  -1   5   7     6579.58     7490.42    143.20 o 
   0   5   7     7357.22     8374.78     95.62 o 
   1   5   7    10891.14    10695.29    121.46 o 
   2   5   7     1068.43     1294.78     31.72 o 
   3   5   7     1980.83     2101.03     32.22 o 
   4   5   7     1494.80     1415.24     32.51 o 
   5   5   7     2542.09     2166.13     30.97 o 
   6   5   7     1596.24     1532.18     34.29 o 
   7   5   7     1290.34     1092.20     31.39 o 
   8   5   7      229.68      475.89     35.41 o 
   9   5   7     1886.50     1660.72     52.05 o 
  10   5   7      411.18      476.22     39.05 o 
  11   5   7        2.58        0.91     31.64 o 
  12   5   7     1119.56     1040.06     56.65 o 
  13   5   7       12.96        0.12     48.37 o 
  14   5   7      473.15      505.70     65.76 o 
 -17   6   7      878.42      943.37     80.71 o 
 -16   6   7     1639.39     1779.07     94.66 o 
 -15   6   7      676.65      731.84     55.57 o 
 -14   6   7     2060.58     1975.73     70.60 o 
 -13   6   7     1777.41     1828.68     64.72 o 
 -12   6   7     2126.06     1934.98     63.90 o 
 -11   6   7     6592.36     6972.62     87.38 o 
 -10   6   7     3141.61     2801.66     62.53 o 
  -9   6   7     2559.73     2206.84     44.64 o 
  -8   6   7      509.13      425.70     19.55 o 
  -7   6   7     1031.93      938.11     28.12 o 
  -6   6   7    20047.83    20023.45    159.35 o 
  -5   6   7     4842.14     4780.98     65.18 o 
  -4   6   7    32658.94    33915.86    252.60 o 
  -3   6   7     7048.12     7219.68    116.65 o 
  -2   6   7    44010.25    44270.55    412.98 o 
  -1   6   7        0.51        4.97     44.31 o 
   0   6   7    38914.97    39697.20    363.54 o 
   1   6   7     1368.72     1423.89     39.67 o 
   2   6   7    65945.13    67353.02    488.97 o 
   3   6   7     8359.72     8666.06     82.12 o 
   4   6   7    15630.68    15062.04    115.41 o 
   5   6   7     3520.93     3360.32     44.56 o 
   6   6   7    10349.75    10134.55     99.22 o 
   7   6   7      134.51       52.76     23.36 o 
   8   6   7    18316.20    17727.33    152.93 o 
   9   6   7      646.28      553.37     37.52 o 
  10   6   7     6168.11     6278.13    127.54 o 
  11   6   7      121.37       51.97     38.59 o 
  12   6   7      186.34      129.41     44.23 o 
  13   6   7      138.06        1.20     43.69 o 
  14   6   7      111.20      139.51     60.00 o 
 -17   7   7       85.77       98.47     64.93 o 
 -16   7   7       87.78       64.89     52.88 o 
 -15   7   7      497.24      499.08     53.50 o 
 -14   7   7      118.97       72.63     44.06 o 
 -13   7   7     1028.29     1160.65     54.74 o 
 -12   7   7     1533.97     1568.66     48.82 o 
 -11   7   7       90.45       39.30     17.48 o 
 -10   7   7     2812.38     2807.08     46.34 o 
  -9   7   7      762.53      703.89     27.74 o 
  -8   7   7      200.28      237.57     19.26 o 
  -7   7   7     1949.34     1873.69     34.16 o 
  -6   7   7     3375.25     3197.83     52.47 o 
  -5   7   7      327.27      189.82     27.29 o 
  -4   7   7    28003.20    28575.80    240.01 o 
  -3   7   7     3860.73     4321.08     54.37 o 
  -2   7   7      697.50      775.45     25.51 o 
  -1   7   7     1236.66     1252.79     36.57 o 
   0   7   7    11227.66    11444.90    140.30 o 
   1   7   7      320.04      241.63     27.41 o 
   2   7   7      676.31      800.09     28.70 o 
   3   7   7        0.96        2.82     10.81 o 
   4   7   7       35.24       59.01     14.00 o 
   5   7   7     7686.25     7761.62     98.39 o 
   6   7   7    15217.54    15184.04    147.26 o 
   7   7   7        8.66       13.21     23.11 o 
   8   7   7     8582.67     9560.27    111.85 o 
   9   7   7      224.25      181.58     32.92 o 
  10   7   7     1100.60     1304.30     49.73 o 
  11   7   7       83.75       52.22     38.84 o 
  12   7   7      228.74      229.87     47.12 o 
  13   7   7      190.56      126.38     47.08 o 
  14   7   7      587.42      796.03     70.60 o 
 -16   8   7       32.68       86.01     52.80 o 
 -15   8   7      308.76      303.25     50.27 o 
 -14   8   7     1015.24     1109.34     59.01 o 
 -13   8   7      555.07      502.27     47.00 o 
 -12   8   7       39.13       60.21     27.37 o 
 -11   8   7       42.41       23.98     28.37 o 
 -10   8   7     1135.55      922.25     36.69 o 
  -9   8   7     1212.17     1163.59     31.22 o 
  -8   8   7       29.34        5.38     16.65 o 
  -7   8   7     5547.77     5551.96     57.35 o 
  -6   8   7     6806.26     6479.88     70.40 o 
  -5   8   7     1141.50     1307.70     47.29 o 
  -4   8   7        1.17       20.95     21.12 o 
  -3   8   7     3217.23     3077.86     49.86 o 
  -2   8   7     8910.75     8239.41    127.09 o 
  -1   8   7     3534.27     3095.83     59.47 o 
   0   8   7      662.45      679.21     37.43 o 
   1   8   7    10889.21    10940.97    124.64 o 
   2   8   7      352.08      385.82     25.47 o 
   3   8   7        1.84       19.05     13.38 o 
   4   8   7     3547.13     3232.16     42.78 o 
   5   8   7     1655.01     1523.11     34.29 o 
   6   8   7     8860.77     8600.46     86.17 o 
   7   8   7     4039.69     4117.18     62.16 o 
   8   8   7       94.69       80.92     31.31 o 
   9   8   7       22.08        5.84     28.66 o 
  10   8   7     1564.86     1382.03     56.57 o 
  11   8   7       31.73        1.12     39.34 o 
  12   8   7      723.98      733.50     61.04 o 
  13   8   7      172.60       70.89     47.04 o 
  14   8   7      372.90      481.81     56.57 o 
 -16   9   7      651.78      573.24     59.09 o 
 -15   9   7      167.37       72.30     47.54 o 
 -14   9   7      177.73       90.77     56.07 o 
 -13   9   7       79.94       43.69     35.65 o 
 -12   9   7      232.19      236.83     33.58 o 
 -11   9   7       76.80       94.33     29.15 o 
 -10   9   7      382.09      305.11     29.28 o 
  -9   9   7      155.57      104.35     24.39 o 
  -8   9   7     1468.10     1387.04     38.64 o 
  -7   9   7     1288.45     1224.38     36.94 o 
  -6   9   7     6996.81     6994.49     76.86 o 
  -5   9   7     3197.04     3531.43     59.18 o 
  -4   9   7     4637.10     5218.40     66.22 o 
  -3   9   7      293.38      213.06     31.68 o 
  -2   9   7     1376.57     1535.08     56.61 o 
  -1   9   7       70.85       86.38     26.34 o 
   0   9   7       10.52       31.31     25.47 o 
   1   9   7     8959.99     8595.83    115.00 o 
   2   9   7      128.48      166.97     25.84 o 
   3   9   7     7277.02     7570.26     83.07 o 
   4   9   7     1796.98     1791.74     34.41 o 
   5   9   7      343.13      409.92     34.08 o 
   6   9   7      158.40      240.35     26.13 o 
   7   9   7     4354.60     4553.72     77.77 o 
   8   9   7     1260.54     1191.25     45.30 o 
   9   9   7     1747.82     1895.93     51.72 o 
  10   9   7     2245.68     2024.05     56.98 o 
  11   9   7      684.39      734.95     46.42 o 
  12   9   7      936.62     1071.04     59.22 o 
  13   9   7       93.89        0.08     45.55 o 
  14   9   7      181.84      270.29     57.10 o 
 -16  10   7      282.40      278.15     53.58 o 
 -15  10   7       13.81       27.54     47.08 o 
 -14  10   7      617.43      612.29     51.56 o 
 -13  10   7      148.15       95.62     34.74 o 
 -12  10   7     2591.25     2899.01     61.12 o 
 -11  10   7      121.32      154.83     30.19 o 
 -10  10   7     1946.90     2049.60     49.61 o 
  -9  10   7      329.31      396.34     28.86 o 
  -8  10   7       55.11        7.12     24.47 o 
  -7  10   7        8.35        2.44     21.53 o 
  -6  10   7        3.90        0.91     18.59 o 
  -5  10   7     2157.12     2131.68     46.42 o 
  -4  10   7     1603.20     1518.60     39.51 o 
  -3  10   7     1169.34     1327.32     41.45 o 
  -2  10   7     2461.99     2011.92     49.86 o 
  -1  10   7      709.05      613.70     32.05 o 
   0  10   7    26998.27    27199.94    297.57 o 
   1  10   7       92.12       96.98     26.71 o 
   2  10   7    11799.22    11354.12    133.88 o 
   3  10   7      366.32      327.06     22.53 o 
   4  10   7     4673.47     4818.83     63.11 o 
   5  10   7       20.18       22.24     21.28 o 
   6  10   7     2931.45     2578.04     54.79 o 
   7  10   7       72.28       50.81     26.46 o 
   8  10   7      153.24       77.52     29.69 o 
   9  10   7        2.31       34.41     28.99 o 
  10  10   7       50.91        0.46     30.60 o 
  11  10   7      103.21       63.90     38.06 o 
  12  10   7      118.03      154.71     43.89 o 
  13  10   7       37.21        1.49     50.64 o 
  14  10   7      125.54      110.44     59.34 o 
 -16  11   7      489.50      455.89     57.52 o 
 -15  11   7        0.86        0.08     42.86 o 
 -14  11   7     1594.58     1473.67    108.70 o 
 -13  11   7       54.71        0.12     33.63 o 
 -12  11   7     7431.04     7609.10     97.77 o 
 -11  11   7      276.60      350.87     33.21 o 
 -10  11   7     7385.90     7436.46     88.83 o 
  -9  11   7      441.87      456.01     35.36 o 
  -8  11   7    11599.53    10746.18    116.57 o 
  -7  11   7     1763.78     1627.63     41.37 o 
  -6  11   7    13601.28    13049.83    153.96 o 
  -5  11   7     2402.88     2201.16     46.67 o 
  -4  11   7    20737.36    20116.33    195.54 o 
  -3  11   7     1005.21      932.56     38.06 o 
  -2  11   7     3228.98     2720.86     61.12 o 
  -1  11   7      356.95      248.96     44.02 o 
   0  11   7     2179.66     2330.65     57.77 o 
   1  11   7     4745.83     4074.03    105.43 o 
   2  11   7      853.41      857.44     38.59 o 
   3  11   7     3565.38     3083.82     56.61 o 
   4  11   7       51.53        0.21     29.69 o 
   5  11   7     3027.27     2943.98     54.04 o 
   6  11   7      889.03      737.27     34.08 o 
   7  11   7     1687.74     1548.41     46.96 o 
   8  11   7     1609.95     1714.26     46.21 o 
   9  11   7     2785.21     2674.53     55.49 o 
  10  11   7       50.45        0.58     31.60 o 
  11  11   7      583.95      452.20     40.25 o 
  12  11   7      322.96      275.83     49.44 o 
  13  11   7      248.72      155.25     55.24 o 
 -15  12   7       74.10        0.12     46.34 o 
 -14  12   7      172.53      136.90     39.88 o 
 -13  12   7       46.65        1.16     34.33 o 
 -12  12   7        1.66       24.97     33.46 o 
 -11  12   7     1309.85     1595.33     49.65 o 
 -10  12   7       18.64       66.17     32.42 o 
  -9  12   7      284.62      244.78     33.13 o 
  -8  12   7       21.47       45.84     27.12 o 
  -7  12   7      224.73      178.40     25.43 o 
  -6  12   7     2566.78     2425.40     74.12 o 
  -5  12   7     2498.59     2545.70     58.31 o 
  -4  12   7       12.91       23.40     26.54 o 
  -3  12   7     2588.03     2444.62     55.90 o 
  -2  12   7     7777.82     8083.17    103.03 o 
  -1  12   7     1749.42     1805.57     64.77 o 
   0  12   7      333.92      241.75     30.11 o 
   1  12   7     1392.66     1219.04     42.86 o 
   2  12   7      668.70      769.86     39.96 o 
   3  12   7      570.16      507.94     32.18 o 
   4  12   7       57.31       10.35     31.76 o 
   5  12   7     2018.35     1952.41     47.29 o 
   6  12   7     2744.78     2664.50     58.18 o 
   7  12   7     1910.53     1880.48     55.16 o 
   8  12   7      152.82       46.50     29.90 o 
   9  12   7      556.70      570.47     38.26 o 
  10  12   7       90.35        2.86     32.88 o 
  11  12   7       10.85        0.12     36.44 o 
  12  12   7      363.09      523.96     52.72 o 
  13  12   7      405.23      461.93     57.44 o 
 -15  13   7      185.59       63.11     51.76 o 
 -14  13   7     1010.50     1108.97     53.46 o 
 -13  13   7        1.81        0.58     35.49 o 
 -12  13   7     1323.91     1254.77     48.82 o 
 -11  13   7        2.52       26.88     33.50 o 
 -10  13   7     3346.19     3667.13     73.96 o 
  -9  13   7     1052.48      947.14     48.91 o 
  -8  13   7     7893.06     8096.54    112.18 o 
  -7  13   7       72.65        0.62     24.51 o 
  -6  13   7     8602.65     8125.94    115.62 o 
  -5  13   7      128.18      128.58     29.94 o 
  -4  13   7     4908.09     4977.60     83.77 o 
  -3  13   7     2595.21     2513.90     59.26 o 
  -2  13   7     9858.93     9564.66    123.90 o 
  -1  13   7     1192.75     1177.17     65.59 o 
   0  13   7    10633.63     9915.94    128.41 o 
   1  13   7     4661.93     4840.49     84.10 o 
   2  13   7     2597.72     2284.73     58.43 o 
   3  13   7      234.40      157.03     30.02 o 
   4  13   7       27.79        1.99     31.72 o 
   5  13   7     1258.44     1156.47     37.52 o 
   6  13   7      272.84      236.66     31.26 o 
   7  13   7      770.37      865.14     39.80 o 
   8  13   7      100.28      111.68     35.32 o 
   9  13   7        0.50        1.04     30.81 o 
  10  13   7      404.68      436.55     39.71 o 
  11  13   7      357.37      321.68     40.00 o 
  12  13   7      312.60      447.89     46.71 o 
  13  13   7      297.20      294.18     57.27 o 
 -15  14   7      134.50       21.66     52.76 o 
 -14  14   7      399.98      486.41     45.97 o 
 -13  14   7      385.47      295.79     42.32 o 
 -12  14   7     1327.13     1300.32     51.72 o 
 -11  14   7     2206.13     2258.77     66.17 o 
 -10  14   7     1302.54     1283.51     53.83 o 
  -9  14   7     1109.27      995.13     46.01 o 
  -8  14   7       19.58        1.28     30.93 o 
  -7  14   7      876.48      783.94     44.27 o 
  -6  14   7       25.87        2.69     30.73 o 
  -5  14   7     4777.23     4890.76     86.59 o 
  -4  14   7      125.94      155.58     33.05 o 
  -3  14   7     2596.62     2204.44     60.96 o 
  -2  14   7     2120.66     1988.03     57.52 o 
  -1  14   7      951.29      866.43     46.01 o 
   0  14   7     3158.18     2829.65     70.89 o 
   1  14   7      474.54      501.02     35.74 o 
   2  14   7      783.44      764.39     41.12 o 
   3  14   7     1409.10     1457.52     61.54 o 
   4  14   7     1554.36     1280.99     60.13 o 
   5  14   7     1270.13     1165.49     39.09 o 
   6  14   7      136.06      165.39     30.97 o 
   7  14   7        0.00        0.17     30.56 o 
   8  14   7       45.77        0.46     33.13 o 
   9  14   7       52.08        0.99     35.16 o 
  10  14   7       26.25        0.08     34.74 o 
  11  14   7        7.63        0.29     35.99 o 
  12  14   7       65.79       91.52     43.03 o 
 -14  15   7       29.03        0.08     38.80 o 
 -13  15   7       74.57        0.25     38.84 o 
 -12  15   7       33.05        1.24     39.96 o 
 -11  15   7        3.57        1.99     41.95 o 
 -10  15   7      423.98      432.32     44.14 o 
  -9  15   7       87.27       73.21     36.52 o 
  -8  15   7      101.90      110.61     32.92 o 
  -7  15   7      323.48      394.14     39.63 o 
  -6  15   7     1881.41     1830.25     59.42 o 
  -5  15   7        5.50        1.78     29.53 o 
  -4  15   7      655.21      566.91     39.63 o 
  -3  15   7        0.40        7.37     30.73 o 
  -2  15   7       47.03       32.38     34.66 o 
  -1  15   7       19.45        4.89     32.34 o 
   0  15   7       51.04        0.25     29.28 o 
   1  15   7        1.90        0.46     29.44 o 
   2  15   7      409.20      307.97     37.15 o 
   3  15   7        1.16        0.08     31.84 o 
   4  15   7       97.24        0.12     36.69 o 
   5  15   7        4.46        0.25     35.78 o 
   6  15   7     1407.60     1450.98     48.37 o 
   7  15   7       40.08       46.71     32.71 o 
   8  15   7      457.82      549.51     42.03 o 
   9  15   7      123.17       70.07     38.39 o 
  10  15   7      346.09      376.63     40.46 o 
  11  15   7        0.06        0.58     37.19 o 
  12  15   7       15.68       42.03     42.74 o 
 -14  16   7       33.78        0.91     39.13 o 
 -13  16   7     1427.36     1422.15     56.44 o 
 -12  16   7       46.25        3.48     43.11 o 
 -11  16   7     2937.19     3056.83     80.05 o 
 -10  16   7       71.57        4.80     39.22 o 
  -9  16   7     1502.76     1595.08     60.04 o 
  -8  16   7     1516.29     1612.89     53.34 o 
  -7  16   7     2016.61     2059.71     70.85 o 
  -6  16   7     1120.96     1163.13     47.95 o 
  -5  16   7     5702.23     5707.62    100.88 o 
  -4  16   7      974.53      908.50     40.87 o 
  -3  16   7     5684.13     5669.48     90.52 o 
  -2  16   7      249.43      148.33     34.78 o 
  -1  16   7     1970.13     1750.33     64.60 o 
   0  16   7     4092.16     3887.14     83.61 o 
   1  16   7     1258.01     1205.83     50.93 o 
   2  16   7     2355.01     2129.52     67.37 o 
   3  16   7     2517.09     2457.25     76.57 o 
   4  16   7      285.38      275.46     41.12 o 
   5  16   7      225.06      172.35     42.94 o 
   6  16   7      694.74      696.89     41.99 o 
   7  16   7        6.10        0.21     32.84 o 
   8  16   7      585.57      579.79     43.85 o 
   9  16   7       15.43        0.17     36.11 o 
  10  16   7      113.22      131.64     41.53 o 
  11  16   7        1.16        0.00     37.97 o 
  12  16   7       32.25       82.86     41.20 o 
 -14  17   7       36.25        1.41     43.48 o 
 -13  17   7        3.24        0.25     46.42 o 
 -12  17   7       10.53        0.75     43.98 o 
 -11  17   7      438.68      551.92     54.58 o 
 -10  17   7      273.11      185.44     41.33 o 
  -9  17   7      553.84      509.22     42.40 o 
  -8  17   7     1654.60     1665.98     56.32 o 
  -7  17   7      236.99      209.25     42.24 o 
  -6  17   7     1477.63     1180.15     52.92 o 
  -5  17   7     1211.73     1027.31     50.64 o 
  -4  17   7      613.98      477.67     39.71 o 
  -3  17   7        0.25        0.08     33.42 o 
  -2  17   7     1009.12     1062.63     48.20 o 
  -1  17   7      238.82      245.81     47.04 o 
   0  17   7     2645.32     2271.02     69.36 o 
   1  17   7     2056.47     2028.90     61.62 o 
   2  17   7      320.53      188.87     40.91 o 
   3  17   7     2015.31     1920.24     63.19 o 
   4  17   7       16.73        0.08     37.39 o 
   5  17   7       25.16        0.25     39.26 o 
   6  17   7       69.10       93.05     32.18 o 
   7  17   7      440.60      339.32     38.14 o 
   8  17   7       35.81       74.33     37.10 o 
   9  17   7       77.40       68.62     38.80 o 
  10  17   7      272.87      328.14     45.14 o 
  11  17   7        5.26        1.08     36.98 o 
 -13  18   7      233.90       84.56     50.23 o 
 -12  18   7      480.91      434.93     49.98 o 
 -11  18   7       57.13        0.17     41.58 o 
 -10  18   7        7.41        1.20     37.89 o 
  -9  18   7      227.96      361.72     42.16 o 
  -8  18   7       61.46        4.51     32.26 o 
  -7  18   7      535.53      480.11     46.21 o 
  -6  18   7      106.88        0.00     35.07 o 
  -5  18   7      167.97       52.55     27.99 o 
  -4  18   7      885.57      992.19     46.92 o 
  -3  18   7       10.69        0.79     30.64 o 
  -2  18   7     5872.03     5471.42     92.59 o 
  -1  18   7      979.02     1074.43     48.41 o 
   0  18   7     3650.09     3439.37     81.79 o 
   1  18   7      795.78      769.15     44.89 o 
   2  18   7     2909.72     2808.74     76.98 o 
   3  18   7       30.64       17.89     35.07 o 
   4  18   7     3132.47     3321.77     83.77 o 
   5  18   7      770.83      706.63     54.21 o 
   6  18   7     3144.11     3379.00     90.44 o 
   7  18   7      643.48      733.25     43.19 o 
   8  18   7      718.82      829.70     47.66 o 
   9  18   7      118.54      118.64     40.58 o 
  10  18   7      243.60      268.30     44.02 o 
  11  18   7        6.89        0.04     43.07 o 
 -13  19   7       53.35       77.81     47.54 o 
 -12  19   7        2.85        0.58     41.91 o 
 -11  19   7      110.96        0.91     41.33 o 
 -10  19   7       16.47        0.41     37.06 o 
  -9  19   7       10.12        4.93     36.15 o 
  -8  19   7       64.52       50.64     34.91 o 
  -7  19   7      294.04      202.37     42.69 o 
  -6  19   7        3.81        0.95     34.29 o 
  -5  19   7       20.73        0.04     32.84 o 
  -4  19   7      479.38      428.93     38.97 o 
  -3  19   7      131.09       42.16     31.68 o 
  -2  19   7      215.49      182.00     33.71 o 
  -1  19   7       31.92        0.33     31.43 o 
   0  19   7       78.27       48.49     31.18 o 
   1  19   7      138.76      177.36     40.42 o 
   2  19   7      523.06      552.54     47.70 o 
   3  19   7       20.24        0.62     35.20 o 
   4  19   7     1875.47     2119.63     74.58 o 
   5  19   7        9.58       19.42     44.64 o 
   6  19   7      583.91      736.19     41.04 o 
   7  19   7       21.79      104.06     36.23 o 
   8  19   7       91.31      194.59     40.71 o 
   9  19   7       31.62       98.80     41.29 o 
  10  19   7      242.24      384.99     47.12 o 
 -12  20   7       20.15        0.33     44.39 o 
 -11  20   7        6.70        0.83     42.07 o 
 -10  20   7       40.57        1.20     39.26 o 
  -9  20   7        5.25        0.12     36.40 o 
  -8  20   7      269.62      178.48     37.97 o 
  -7  20   7       93.45        0.25     46.59 o 
  -6  20   7        1.62        0.04     37.39 o 
  -5  20   7       71.37        0.08     23.40 o 
  -4  20   7       30.84       39.63     33.87 o 
  -3  20   7      151.08      166.22     36.94 o 
  -2  20   7      307.88      253.72     36.28 o 
  -1  20   7       23.19        0.04     40.25 o 
   0  20   7       13.96        0.41     28.95 o 
   1  20   7        0.07        0.33     36.07 o 
   2  20   7      559.11      444.37     41.24 o 
   3  20   7       33.28       35.74     37.15 o 
   4  20   7      611.29      680.45     48.86 o 
   5  20   7       52.88       88.04     46.30 o 
   6  20   7      426.16      431.79     38.39 o 
   7  20   7      108.58      187.71     47.95 o 
   8  20   7      234.14      285.65     42.82 o 
   9  20   7      153.88      158.56     46.75 o 
  10  20   7      128.88       34.25     40.71 o 
 -11  21   7       17.69        0.08     43.19 o 
 -10  21   7       91.45        7.95     41.08 o 
  -9  21   7       15.97        0.54     39.55 o 
  -8  21   7       17.65        0.33     40.09 o 
  -7  21   7      299.37      288.13     47.75 o 
  -6  21   7       27.83        0.12     39.92 o 
  -5  21   7      675.45      537.51     47.70 o 
  -4  21   7      549.92      451.99     43.73 o 
  -3  21   7      726.78      647.74     45.68 o 
  -2  21   7       76.74       39.75     33.87 o 
  -1  21   7      997.96     1137.29     50.02 o 
   0  21   7       18.17        0.08     35.49 o 
   1  21   7     1320.08     1410.06     57.77 o 
   2  21   7       66.33       22.15     41.74 o 
   3  21   7     1250.29     1334.28     54.87 o 
   4  21   7      277.33      425.57     43.73 o 
   5  21   7      650.74      729.98     58.10 o 
   6  21   7      203.61      302.75     44.47 o 
   7  21   7      426.46      369.63     39.51 o 
   8  21   7      137.14      123.40     38.84 o 
   9  21   7      190.64      208.42     41.66 o 
 -11  22   7       71.75       76.90     45.26 o 
 -10  22   7        9.91        0.58     41.62 o 
  -9  22   7        7.28        0.04     38.68 o 
  -8  22   7       19.05       26.05     46.46 o 
  -7  22   7       77.06        8.53     45.22 o 
  -6  22   7       94.42       33.13     43.19 o 
  -5  22   7       49.39       25.22     42.32 o 
  -4  22   7        0.41        0.41     37.31 o 
  -3  22   7        1.40        0.25     35.03 o 
  -2  22   7      614.48      740.83     44.10 o 
  -1  22   7      279.15      325.77     42.86 o 
   0  22   7       84.63       57.85     42.11 o 
   1  22   7       12.24        0.04     39.92 o 
   2  22   7       58.11       54.33     39.38 o 
   3  22   7        5.53       13.04     41.12 o 
   4  22   7      236.63      363.75     53.30 o 
   5  22   7      122.21      113.13     50.64 o 
   6  22   7      158.27      245.11     37.31 o 
   7  22   7      196.56      215.37     60.42 o 
   8  22   7        0.78       22.28     40.42 o 
 -10  23   7      344.71      479.82     51.14 o 
  -9  23   7       26.39       81.66     42.57 o 
  -8  23   7      742.98      900.80     64.31 o 
  -7  23   7        0.03       21.16     44.97 o 
  -6  23   7     1127.15     1071.95     62.99 o 
  -5  23   7       34.98        0.37     44.06 o 
  -4  23   7      195.66      137.15     45.43 o 
  -3  23   7      364.14      499.74     46.09 o 
  -2  23   7      112.34       93.67     40.09 o 
  -1  23   7      458.69      539.45     51.68 o 
   0  23   7      399.36      454.02     50.77 o 
   1  23   7      161.28      128.04     54.54 o 
   2  23   7       77.89       60.58     42.74 o 
   3  23   7      391.17      503.71     49.90 o 
   4  23   7        0.21        7.08     46.75 o 
   5  23   7      615.79      779.09     62.99 o 
   6  23   7        1.10       22.61     41.87 o 
   7  23   7      296.15      276.62     42.07 o 
  -9  24   7        3.10        0.62     42.49 o 
  -8  24   7        8.39       36.73     48.86 o 
  -7  24   7       68.56       91.23     48.33 o 
  -6  24   7        5.62       36.73     47.50 o 
  -5  24   7        9.96        0.17     44.10 o 
  -4  24   7       44.53        1.08     44.06 o 
  -3  24   7       15.92        0.00     38.39 o 
  -2  24   7       30.24        5.42     40.09 o 
  -1  24   7       11.48        0.04     50.81 o 
   0  24   7        4.16       17.81     50.56 o 
   1  24   7        1.18        0.12     44.47 o 
   2  24   7       41.56       35.41     42.61 o 
   3  24   7       30.08       39.30     44.39 o 
   4  24   7       27.10        0.58     47.58 o 
   5  24   7       85.40      102.20     50.11 o 
   6  24   7       64.98       84.48     51.64 o 
  -8  25   7      200.23      261.67     54.54 o 
  -7  25   7        3.60       73.83     48.33 o 
  -6  25   7      367.57      452.74     56.32 o 
  -5  25   7        1.02        1.99     43.56 o 
  -4  25   7      238.78      296.00     58.72 o 
  -3  25   7        4.93       31.35     51.35 o 
  -2  25   7      213.31      191.27     51.22 o 
  -1  25   7       11.65        0.66     61.78 o 
   0  25   7      213.72      202.58     59.26 o 
   1  25   7        1.23        0.12     46.05 o 
   2  25   7      114.49       89.69     43.98 o 
   3  25   7       16.20        0.00     47.08 o 
   4  25   7       13.01        1.16     46.88 o 
   5  25   7        3.68        0.33     48.99 o 
  -6  26   7       53.25       37.27     50.81 o 
  -5  26   7      225.34      268.50     61.37 o 
  -4  26   7        1.49        1.62     52.59 o 
  -3  26   7      142.77      137.61     88.83 o 
  -2  26   7        2.13        1.57     61.37 o 
  -1  26   7       38.23        0.08     65.26 o 
   0  26   7        7.05        0.29     54.16 o 
   1  26   7       83.24       82.41     58.64 o 
   2  26   7       11.24        0.54     49.40 o 
   3  26   7       12.00       36.19     48.74 o 
   4  26   7       13.74        0.04     48.24 o 
  -4  27   7        3.78        0.12     52.96 o 
  -3  27   7        0.15        0.21     52.63 o 
  -2  27   7        7.54        0.00     75.95 o 
  -1  27   7        1.94        0.08     86.80 o 
   0  27   7        4.88        0.29     57.23 o 
   1  27   7       12.10        0.08     59.09 o 
 -17   0   8      165.49      179.68     86.34 o 
 -16   0   8       53.67        2.69     78.76 o 
 -15   0   8      386.19      300.72     83.40 o 
 -14   0   8      646.78      689.85     65.43 o 
 -13   0   8        1.29        0.58     31.22 o 
 -12   0   8       11.85      115.24     46.17 o 
 -11   0   8     1457.14     1298.17     59.13 o 
 -10   0   8      453.25      437.46     48.04 o 
  -9   0   8     4291.14     4339.30     76.77 o 
  -8   0   8    27047.35    26513.65    294.05 o 
  -7   0   8     4898.63     5342.92     80.71 o 
  -6   0   8    84058.66    87868.14    989.00 o 
  -5   0   8    12067.61    11230.10    181.25 o 
  -4   0   8    21146.96    23426.96    262.21 o 
  -3   0   8      653.52      533.12     41.45 o 
  -2   0   8    29996.14    30915.48    340.39 o 
  -1   0   8      176.44      160.18     36.07 o 
   0   0   8   110445.55   108789.66   1115.14 o 
   1   0   8     1083.88      986.72     40.21 o 
   2   0   8    61955.88    64104.76    601.40 o 
   3   0   8     1628.29     1759.61     50.48 o 
   4   0   8    16989.82    16309.03    171.98 o 
   5   0   8    13009.35    14063.97    150.20 o 
   6   0   8     8447.51     8340.20    120.26 o 
   7   0   8     3417.37     2988.75     68.45 o 
   8   0   8     4413.37     4154.86     99.92 o 
   9   0   8      666.46      394.64     49.65 o 
  10   0   8       23.54       55.99     41.74 o 
  11   0   8     1711.02     2008.19     77.73 o 
  12   0   8     1285.51     1262.81    108.45 o 
  13   0   8     1076.50     1045.03    157.57 o 
  14   0   8       65.28      123.36     87.33 o 
 -17   1   8       91.13       12.38     60.00 o 
 -16   1   8       14.29        0.04     56.03 o 
 -15   1   8      101.04        2.03     75.62 o 
 -14   1   8      579.73      432.99     49.57 o 
 -13   1   8       71.89        5.05     28.57 o 
 -12   1   8     4757.58     4723.47     82.12 o 
 -11   1   8     2731.39     2567.27     57.10 o 
 -10   1   8     7247.82     6950.06     87.50 o 
  -9   1   8     5266.52     4999.05     61.58 o 
  -8   1   8     4612.62     4812.58     53.75 o 
  -7   1   8       98.09        0.95     25.47 o 
  -6   1   8    19159.85    18889.35    135.49 o 
  -5   1   8      160.90      136.86     18.72 o 
  -4   1   8    48129.02    49220.11    408.64 o 
  -3   1   8    12073.20    11302.07    108.74 o 
  -2   1   8       50.82       44.10     12.05 o 
  -1   1   8     2562.39     2390.95     37.85 o 
   0   1   8      634.50      812.30     30.73 o 
   1   1   8      199.27       95.91     15.53 o 
   2   1   8     2753.89     2686.70     48.70 o 
   3   1   8     1752.62     1835.51     31.43 o 
   4   1   8       18.81        0.79     15.24 o 
   5   1   8      846.63      926.35     27.21 o 
   6   1   8     8993.77     9302.37     85.72 o 
   7   1   8      918.35      884.44     31.35 o 
   8   1   8     2104.12     2249.57     62.57 o 
   9   1   8     1165.92     1252.29     43.48 o 
  10   1   8      122.26       79.80     29.90 o 
  11   1   8       32.87       34.87     38.22 o 
  12   1   8      205.00      185.31     49.32 o 
  13   1   8        8.65        3.02     57.10 o 
  14   1   8      250.26      354.31     67.04 o 
 -17   2   8        2.55       15.16     73.83 o 
 -16   2   8      891.30      918.07     75.20 o 
 -15   2   8        0.73        1.45     43.69 o 
 -14   2   8      475.33      331.74     43.69 o 
 -13   2   8      162.75       92.88     37.06 o 
 -12   2   8      973.96     1057.16     46.34 o 
 -11   2   8     2179.57     2077.55     52.22 o 
 -10   2   8     2737.04     2467.18     48.74 o 
  -9   2   8      523.20      545.83     26.67 o 
  -8   2   8    14156.49    15266.61    133.13 o 
  -7   2   8      491.49      373.27     23.81 o 
  -6   2   8     2520.14     2684.96     50.77 o 
  -5   2   8    10168.96    10217.45    101.08 o 
  -4   2   8    20018.90    21882.90    197.78 o 
  -3   2   8      362.36      430.25     41.33 o 
  -2   2   8     6567.97     6093.61     81.99 o 
  -1   2   8      934.43      976.00     33.42 o 
   0   2   8     3861.83     3960.32     50.73 o 
   1   2   8     4890.81     4831.34     50.02 o 
   2   2   8       74.44       42.03     13.21 o 
   3   2   8     9523.59     9201.08     72.47 o 
   4   2   8     5386.10     4588.51     47.66 o 
   5   2   8     6993.43     7426.90     65.14 o 
   6   2   8     1233.87     1630.82     36.32 o 
   7   2   8      276.16       87.09     24.10 o 
   8   2   8      127.09       20.29     25.55 o 
   9   2   8     2888.10     2822.40     82.37 o 
  10   2   8        0.32        0.75     25.30 o 
  11   2   8      626.22      644.01     50.35 o 
  12   2   8       93.01      139.64     46.84 o 
  13   2   8      339.16      127.38     61.08 o 
  14   2   8       10.22        1.04     59.71 o 
 -17   3   8      192.98      170.32     80.92 o 
 -16   3   8      175.46       92.84     57.56 o 
 -15   3   8      794.11      760.62     58.22 o 
 -14   3   8      518.51      431.41     45.18 o 
 -13   3   8     1208.10     1210.26     52.47 o 
 -12   3   8     4543.03     5117.53     85.64 o 
 -11   3   8     4122.97     4000.77     73.75 o 
 -10   3   8     6409.67     6243.35     81.00 o 
  -9   3   8     3859.05     3563.73     82.08 o 
  -8   3   8    13739.84    14183.52    107.25 o 
  -7   3   8     1624.39     1430.27     35.16 o 
  -6   3   8    26333.69    26663.47    190.53 o 
  -5   3   8      782.98      952.69     37.48 o 
  -4   3   8    37447.66    39540.21    351.86 o 
  -3   3   8    12227.92    11697.25    134.13 o 
  -2   3   8     9221.99     9695.10    130.73 o 
  -1   3   8     8436.60     8414.24     80.71 o 
   0   3   8      861.12     1058.99     42.07 o 
   1   3   8     2576.26     3247.27     40.13 o 
   2   3   8      859.32      725.88     31.93 o 
   3   3   8     4157.54     4361.17     49.36 o 
   4   3   8      647.04      653.12     19.50 o 
   5   3   8     2828.39     2942.70     44.52 o 
   6   3   8      906.55     1058.12     31.93 o 
   7   3   8        0.14        1.33     23.27 o 
   8   3   8      493.11      289.29     32.76 o 
   9   3   8       81.40      184.23     27.66 o 
  10   3   8       18.30        0.25     32.84 o 
  11   3   8       79.83       21.70     37.23 o 
  12   3   8        1.34       32.71     45.55 o 
  13   3   8       28.49        0.66     44.60 o 
  14   3   8       16.51       58.18     75.70 o 
 -17   4   8       92.40      144.52     79.34 o 
 -16   4   8     1317.12     1409.19     83.03 o 
 -15   4   8      530.64      380.64     52.55 o 
 -14   4   8     1220.27     1010.08     55.32 o 
 -13   4   8       11.83        1.20     31.80 o 
 -12   4   8      882.53      843.11     44.06 o 
 -11   4   8       34.34       99.88     30.73 o 
 -10   4   8     7285.12     6994.08     71.89 o 
  -9   4   8     1721.22     1357.76     31.68 o 
  -8   4   8     1056.13      824.81     23.07 o 
  -7   4   8      246.36      239.85     30.06 o 
  -6   4   8    15503.75    15205.16    140.38 o 
  -5   4   8     7896.08     7664.92    123.82 o 
  -4   4   8     5647.09     6126.16     76.61 o 
  -3   4   8     7265.15     7383.70     76.82 o 
  -2   4   8     6824.50     6924.17     78.68 o 
  -1   4   8     2249.91     2318.31     34.58 o 
   0   4   8    31959.05    30716.29    235.00 o 
   1   4   8    10042.21    11807.19     95.70 o 
   2   4   8    19990.35    19667.53    173.43 o 
   3   4   8    17922.76    16693.82    141.37 o 
   4   4   8      439.45      416.55     18.10 o 
   5   4   8      478.64      603.39     23.19 o 
   6   4   8     2357.03     2271.40     51.10 o 
   7   4   8     2010.56     1632.19     42.74 o 
   8   4   8     3328.76     3733.68     60.42 o 
   9   4   8     5341.94     5472.74     81.99 o 
  10   4   8        0.50        0.08     30.02 o 
  11   4   8      319.14      187.92     41.53 o 
  12   4   8     1112.48     1202.51     64.35 o 
  13   4   8        7.53        1.12     50.60 o 
  14   4   8      242.21      192.23     74.99 o 
 -17   5   8      232.09      249.25     80.83 o 
 -16   5   8       38.64        0.46     56.94 o 
 -15   5   8      832.14      805.72     74.37 o 
 -14   5   8      528.58      397.04     42.98 o 
 -13   5   8     1614.46     1714.30     59.18 o 
 -12   5   8     4690.58     4514.67    108.58 o 
 -11   5   8       10.24        0.62     26.96 o 
 -10   5   8      691.14      858.56     32.30 o 
  -9   5   8      457.95      464.66     25.30 o 
  -8   5   8      180.19      195.54     18.05 o 
  -7   5   8    16425.39    16254.37    120.67 o 
  -6   5   8     4649.00     4480.47     44.68 o 
  -5   5   8     3865.82     3656.32     47.70 o 
  -4   5   8     3895.28     3877.54     46.75 o 
  -3   5   8       47.33        0.54     19.46 o 
  -2   5   8     1520.32     1445.47     58.76 o 
  -1   5   8    18105.07    18479.35    245.40 o 
   0   5   8     9623.02     9317.94    138.97 o 
   1   5   8    26892.17    26191.93    217.98 o 
   2   5   8     1056.40     1193.86     28.20 o 
   3   5   8       94.95       36.90     12.88 o 
   4   5   8     8517.02     8672.52     71.02 o 
   5   5   8      134.40      183.32     16.77 o 
   6   5   8    28004.25    27965.20    201.46 o 
   7   5   8    11317.93    10886.93    122.28 o 
   8   5   8     8905.54     9523.46    111.23 o 
   9   5   8     1974.16     2227.67     57.89 o 
  10   5   8     2190.94     2287.13     62.07 o 
  11   5   8       52.78        2.32     32.67 o 
  12   5   8     1115.27     1334.41     70.77 o 
  13   5   8       55.62        4.60     52.09 o 
  14   5   8     1037.07     1258.87     76.57 o 
 -17   6   8       26.61        0.04     64.19 o 
 -16   6   8       42.74        0.41     57.73 o 
 -15   6   8      664.69      519.33     54.41 o 
 -14   6   8      438.66      347.72     48.99 o 
 -13   6   8       86.79        0.37     38.30 o 
 -12   6   8       28.19       87.54     32.71 o 
 -11   6   8     1682.32     1619.64     47.46 o 
 -10   6   8      667.75      516.01     29.57 o 
  -9   6   8       43.50        1.12     19.38 o 
  -8   6   8      862.94      787.00     26.67 o 
  -7   6   8      710.87      773.21     26.63 o 
  -6   6   8     1206.38     1100.93     29.61 o 
  -5   6   8    20935.88    21322.04    219.10 o 
  -4   6   8      803.69      780.96     43.61 o 
  -3   6   8     2415.79     2368.25     67.62 o 
  -2   6   8      351.42      291.65     27.79 o 
  -1   6   8     4016.61     4040.11     46.71 o 
   0   6   8      212.46      309.21     24.56 o 
   1   6   8      144.79      221.13     23.44 o 
   2   6   8     3996.45     3907.64     47.04 o 
   3   6   8      958.77      944.24     23.02 o 
   4   6   8     2077.44     2115.24     33.96 o 
   5   6   8      473.69      483.51     21.16 o 
   6   6   8      328.43      521.73     37.43 o 
   7   6   8     2496.82     2440.47     48.95 o 
   8   6   8        7.81       93.96     33.38 o 
   9   6   8      226.19      173.22     34.12 o 
  10   6   8      373.27      427.23     37.60 o 
  11   6   8        9.76        0.83     36.40 o 
  12   6   8       74.22       76.61     43.65 o 
  13   6   8       49.95        0.91     52.26 o 
  14   6   8        7.07       14.00     56.57 o 
 -16   7   8      304.57      246.56     62.82 o 
 -15   7   8      655.29      536.97     54.62 o 
 -14   7   8      415.50      402.01     49.28 o 
 -13   7   8      246.39      225.23     51.68 o 
 -12   7   8      341.38      453.03     41.04 o 
 -11   7   8       59.09        1.24     22.32 o 
 -10   7   8        1.90        0.99     17.14 o 
  -9   7   8     1266.38     1071.91     42.49 o 
  -8   7   8     6638.98     5950.45     66.38 o 
  -7   7   8       76.43       10.52     16.27 o 
  -6   7   8      929.87     1079.24     28.90 o 
  -5   7   8     3220.43     3254.39     48.37 o 
  -4   7   8     2959.08     2870.19     59.92 o 
  -3   7   8     2433.98     2007.28     39.09 o 
  -2   7   8       26.44        0.37     29.24 o 
  -1   7   8     1329.31     1572.85     28.78 o 
   0   7   8    11872.58    12277.32    124.93 o 
   1   7   8      764.47      853.38     25.88 o 
   2   7   8    11894.42    11395.04    108.58 o 
   3   7   8      143.40      115.87     15.40 o 
   4   7   8     8300.57     7913.09     77.11 o 
   5   7   8     1859.36     1844.91     34.37 o 
   6   7   8     8245.48     7833.17    100.01 o 
   7   7   8        0.37       25.96     23.27 o 
   8   7   8     6292.29     5988.59     83.61 o 
   9   7   8        0.41        1.45     33.34 o 
  10   7   8     4337.99     4337.65     83.11 o 
  11   7   8      526.62      432.08     52.47 o 
  12   7   8     1085.78     1132.49     61.04 o 
  13   7   8      153.12        0.25     53.92 o 
  14   7   8      505.72      485.08     63.15 o 
 -16   8   8     1703.00     1789.84     95.08 o 
 -15   8   8        1.26        0.37     44.06 o 
 -14   8   8     1639.41     1562.87     70.98 o 
 -13   8   8       20.33        0.70     39.96 o 
 -12   8   8     3063.92     3198.70    103.82 o 
 -11   8   8       72.26       10.27     30.11 o 
 -10   8   8     3191.37     3383.88     57.60 o 
  -9   8   8      194.06       53.30     20.87 o 
  -8   8   8       15.55       12.96     17.10 o 
  -7   8   8     2537.72     2405.73     39.80 o 
  -6   8   8      869.83      810.32     24.80 o 
  -5   8   8    15217.45    15932.82    151.19 o 
  -4   8   8    17540.95    17416.72    176.28 o 
  -3   8   8     2415.93     2415.09     56.94 o 
  -2   8   8      212.37      154.09     25.84 o 
  -1   8   8     6050.80     6115.18     81.62 o 
   0   8   8    10892.02     9746.91    156.20 o 
   1   8   8    18854.17    20366.54    200.22 o 
   2   8   8     2556.21     2253.01     48.41 o 
   3   8   8     4540.19     4913.99     52.67 o 
   4   8   8     4373.01     3894.80     50.81 o 
   5   8   8     2778.42     2677.09     41.99 o 
   6   8   8       97.16      123.07     25.09 o 
   7   8   8     2403.16     2475.80     50.81 o 
   8   8   8      243.54      222.83     28.12 o 
   9   8   8     1104.50     1093.60     47.21 o 
  10   8   8      226.89      310.49     39.46 o 
  11   8   8      521.93      523.51     46.34 o 
  12   8   8      155.67       96.78     48.16 o 
  13   8   8        1.19        0.17     44.23 o 
  14   8   8      135.74      177.73     59.13 o 
 -16   9   8        9.27       22.65     48.66 o 
 -15   9   8       41.72        2.03     45.63 o 
 -14   9   8      304.90      301.96     49.65 o 
 -13   9   8     1321.61     1221.77     65.35 o 
 -12   9   8     8134.06     8288.73    134.21 o 
 -11   9   8      951.17     1080.15     42.36 o 
 -10   9   8     3107.60     3086.27     58.43 o 
  -9   9   8     3650.67     3467.86     52.88 o 
  -8   9   8     2263.70     2242.49     52.72 o 
  -7   9   8       69.01       31.80     16.15 o 
  -6   9   8     6823.79     6416.57     74.62 o 
  -5   9   8      496.25      512.95     24.85 o 
  -4   9   8    13809.03    13050.87    129.24 o 
  -3   9   8    10216.90    10521.61    124.11 o 
  -2   9   8      796.76      829.78     33.05 o 
  -1   9   8      384.30      457.38     27.37 o 
   0   9   8      164.06      217.86     33.46 o 
   1   9   8     1947.66     1781.51     42.20 o 
   2   9   8     4336.78     3925.78     56.65 o 
   3   9   8       80.91       77.35     20.87 o 
   4   9   8       39.42       65.43     17.85 o 
   5   9   8      561.02      776.65     28.74 o 
   6   9   8     2143.19     2480.39     50.11 o 
   7   9   8     1717.96     2098.63     51.18 o 
   8   9   8       57.68       32.42     25.55 o 
   9   9   8      892.47      785.06     44.85 o 
  10   9   8        0.09        0.37     34.62 o 
  11   9   8       14.50       18.43     38.51 o 
  12   9   8       32.73        0.66     43.48 o 
  13   9   8        1.46       41.95     48.49 o 
 -16  10   8      609.64      658.88     59.55 o 
 -15  10   8        0.27        2.44     44.31 o 
 -14  10   8     1768.80     1914.23     74.17 o 
 -13  10   8      810.01     1018.11     53.71 o 
 -12  10   8     1904.03     2212.30     63.07 o 
 -11  10   8      431.42      570.76     34.78 o 
 -10  10   8      937.45      920.76     38.72 o 
  -9  10   8       21.90        4.85     26.13 o 
  -8  10   8     5343.29     5240.47     77.15 o 
  -7  10   8      399.49      297.04     29.36 o 
  -6  10   8     5821.58     5380.56     79.22 o 
  -5  10   8     2693.32     2440.72     67.91 o 
  -4  10   8      308.23      345.78     43.98 o 
  -3  10   8     2464.88     2479.61     61.20 o 
  -2  10   8       32.90        2.53     27.41 o 
  -1  10   8    21571.96    20920.40    227.30 o 
   0  10   8    15774.30    15896.67    189.16 o 
   1  10   8     1625.86     1538.72     50.19 o 
   2  10   8     2471.30     1970.30     54.04 o 
   3  10   8     1365.34     1320.66     38.84 o 
   4  10   8      873.53      733.75     30.81 o 
   5  10   8    10215.38    10329.47    107.09 o 
   6  10   8      148.10       98.43     29.65 o 
   7  10   8     9769.27     9633.53    103.57 o 
   8  10   8      648.73      706.13     35.16 o 
   9  10   8     1095.08      980.64     43.36 o 
  10  10   8        2.12        0.95     35.45 o 
  11  10   8     1455.38     1230.42     55.57 o 
  12  10   8        9.66        0.54     44.64 o 
  13  10   8      975.90     1108.59     64.77 o 
 -16  11   8       51.79        0.37     50.69 o 
 -15  11   8       34.94        0.70     44.35 o 
 -14  11   8      267.97      216.24     48.24 o 
 -13  11   8      424.74      403.42     38.88 o 
 -12  11   8       18.39        1.08     34.25 o 
 -11  11   8       33.35       90.85     31.64 o 
 -10  11   8     1424.23     1440.00     48.04 o 
  -9  11   8        4.13        2.11     28.03 o 
  -8  11   8     3247.57     3175.38     60.38 o 
  -7  11   8     2898.56     2830.60     62.36 o 
  -6  11   8     2653.77     2371.57     53.71 o 
  -5  11   8     4110.83     4044.42     69.82 o 
  -4  11   8     2029.18     1931.67     49.73 o 
  -3  11   8      287.32      282.34     33.79 o 
  -2  11   8     1466.87     1363.52     52.63 o 
  -1  11   8      810.47      930.53     45.84 o 
   0  11   8     1163.41      949.41     45.88 o 
   1  11   8     2943.30     2594.19     61.95 o 
   2  11   8     3302.19     3447.45     68.37 o 
   3  11   8        0.02        1.62     26.46 o 
   4  11   8      355.74      378.90     24.60 o 
   5  11   8     1284.98     1302.77     42.20 o 
   6  11   8       65.65       68.04     29.53 o 
   7  11   8      240.13      210.65     35.57 o 
   8  11   8      179.88       65.30     31.22 o 
   9  11   8      634.03      447.23     37.06 o 
  10  11   8      956.84      997.16     49.49 o 
  11  11   8      228.25      238.52     45.26 o 
  12  11   8       79.07      111.44     49.53 o 
  13  11   8      258.73      344.74     60.46 o 
 -15  12   8       68.10        0.25     46.71 o 
 -14  12   8       29.37        1.28     41.20 o 
 -13  12   8      197.41      166.51     37.93 o 
 -12  12   8      616.94      566.24     40.46 o 
 -11  12   8      909.41      942.13     42.45 o 
 -10  12   8     1335.92     1359.09     52.80 o 
  -9  12   8       39.49        0.08     34.00 o 
  -8  12   8     3657.79     3389.10     63.81 o 
  -7  12   8       22.91       11.93     40.04 o 
  -6  12   8     3877.87     3744.03     69.32 o 
  -5  12   8     1320.99     1338.88     51.85 o 
  -4  12   8    12677.86    12413.15    142.08 o 
  -3  12   8      687.09      582.93     35.41 o 
  -2  12   8    19101.96    18116.34    214.38 o 
  -1  12   8        1.66        0.46     30.35 o 
   0  12   8    16457.58    15529.86    178.73 o 
   1  12   8      387.92      283.33     42.69 o 
   2  12   8    10218.93    10487.32    144.07 o 
   3  12   8     1284.72     1155.39     74.17 o 
   4  12   8     5597.13     5415.47    108.83 o 
   5  12   8      463.68      435.06     32.51 o 
   6  12   8     2237.57     1935.85     53.79 o 
   7  12   8      871.57      842.62     42.98 o 
   8  12   8       22.43        0.62     29.57 o 
   9  12   8      413.29      408.89     37.19 o 
  10  12   8       74.14       66.92     37.39 o 
  11  12   8      189.40      136.28     44.10 o 
  12  12   8      100.28       56.07     45.18 o 
  13  12   8      215.80      265.40     57.64 o 
 -15  13   8       80.30        0.00     49.36 o 
 -14  13   8      528.03      451.04     49.20 o 
 -13  13   8      232.41      207.88     40.42 o 
 -12  13   8     1064.47     1210.67     49.36 o 
 -11  13   8     1680.67     1553.01     61.25 o 
 -10  13   8     2080.31     2242.62     66.46 o 
  -9  13   8      352.46      329.17     38.88 o 
  -8  13   8      437.72      460.15     35.49 o 
  -7  13   8      584.45      554.36     39.59 o 
  -6  13   8     1571.46     1507.67     55.90 o 
  -5  13   8      969.15      909.04     41.74 o 
  -4  13   8     2389.31     2216.40     63.11 o 
  -3  13   8      479.79      370.08     34.62 o 
  -2  13   8      933.02      852.76     46.01 o 
  -1  13   8       60.44       16.03     32.05 o 
   0  13   8       65.76       37.81     30.52 o 
   1  13   8      113.12      113.59     34.58 o 
   2  13   8       46.28        0.58     33.29 o 
   3  13   8       29.65        0.33     54.33 o 
   4  13   8       86.58       27.70     36.57 o 
   5  13   8        0.90        0.29     25.30 o 
   6  13   8       52.38       65.14     30.06 o 
   7  13   8      289.30      111.35     33.92 o 
   8  13   8      477.68      464.13     39.59 o 
   9  13   8       35.19        1.37     32.05 o 
  10  13   8       32.85        0.83     34.29 o 
  11  13   8        7.71        0.46     44.14 o 
  12  13   8        0.31       60.54     45.72 o 
 -15  14   8       79.67       85.51     48.70 o 
 -14  14   8        9.54        0.00     38.64 o 
 -13  14   8      479.63      493.98     44.27 o 
 -12  14   8      476.87      490.42     44.76 o 
 -11  14   8     1059.94     1098.20     58.14 o 
 -10  14   8      697.33     1026.35     52.14 o 
  -9  14   8      679.90      543.18     44.52 o 
  -8  14   8      118.85       46.17     31.68 o 
  -7  14   8     3437.82     3479.38     82.61 o 
  -6  14   8      303.05      179.47     35.61 o 
  -5  14   8     3710.63     3600.71     72.84 o 
  -4  14   8     1302.08     1458.10     54.83 o 
  -3  14   8     1637.53     1545.72     53.96 o 
  -2  14   8     1641.55     1736.46     61.00 o 
  -1  14   8       52.41        2.82     51.64 o 
   0  14   8      472.60      467.07     44.14 o 
   1  14   8     1901.70     1792.32     59.92 o 
   2  14   8      491.53      527.19     41.04 o 
   3  14   8     3843.74     3519.30    121.87 o 
   4  14   8      155.83       86.59     40.42 o 
   5  14   8      185.53       91.39     27.74 o 
   6  14   8       19.75        0.58     29.07 o 
   7  14   8        8.54        0.04     31.60 o 
   8  14   8        3.48        0.33     33.42 o 
   9  14   8       45.94        3.44     35.61 o 
  10  14   8        0.07        0.54     34.99 o 
  11  14   8        0.04        0.04     38.30 o 
  12  14   8       28.50       72.51     46.17 o 
 -14  15   8       80.95       28.57     39.92 o 
 -13  15   8      934.70      774.25     52.01 o 
 -12  15   8       88.16        0.17     41.78 o 
 -11  15   8      568.69      438.20     47.58 o 
 -10  15   8     1953.23     2127.04     70.02 o 
  -9  15   8      506.59      446.61     42.57 o 
  -8  15   8     2714.01     2704.22     65.84 o 
  -7  15   8     4063.88     4130.43     81.62 o 
  -6  15   8      983.82      808.62     50.11 o 
  -5  15   8     6570.32     5898.73     95.53 o 
  -4  15   8      225.53      260.72     37.43 o 
  -3  15   8     2546.44     2470.75     64.64 o 
  -2  15   8     4982.27     5119.39     98.60 o 
  -1  15   8     6751.35     6734.56    103.48 o 
   0  15   8     2840.45     2413.43     65.30 o 
   1  15   8    10851.08    10204.28    136.78 o 
   2  15   8      349.93      334.14     43.98 o 
   3  15   8     1444.33     1320.49     59.26 o 
   4  15   8       60.84        0.46     37.97 o 
   5  15   8       65.53        0.08     26.38 o 
   6  15   8      438.28      451.33     36.40 o 
   7  15   8      443.79      462.14     43.36 o 
   8  15   8        3.78        0.12     34.00 o 
   9  15   8       53.42        0.04     37.27 o 
  10  15   8       95.38       63.48     37.89 o 
  11  15   8      104.55       96.57     40.54 o 
  12  15   8       42.62       34.70     45.59 o 
 -14  16   8      317.35      427.89     47.79 o 
 -13  16   8      106.76       91.60     46.88 o 
 -12  16   8      105.65       22.90     44.39 o 
 -11  16   8      402.84      315.75     46.09 o 
 -10  16   8       22.08        0.50     39.38 o 
  -9  16   8        0.75        4.39     35.32 o 
  -8  16   8       22.85        0.29     31.64 o 
  -7  16   8     1845.86     1494.66     58.55 o 
  -6  16   8      291.77      233.72     41.74 o 
  -5  16   8        0.05        0.50     32.67 o 
  -4  16   8     1931.41     1913.74     60.00 o 
  -3  16   8       78.80      128.21     35.53 o 
  -2  16   8     2808.41     2737.47     73.71 o 
  -1  16   8     2203.84     1952.87     66.17 o 
   0  16   8      479.86      371.41     39.96 o 
   1  16   8     1194.76      974.26     56.11 o 
   2  16   8     1305.45     1223.05     60.13 o 
   3  16   8      173.08       98.02     44.39 o 
   4  16   8     2057.70     2134.41     94.25 o 
   5  16   8      937.53      893.55     55.99 o 
   6  16   8      141.32       97.89     33.09 o 
   7  16   8      556.29      490.84     44.68 o 
   8  16   8        1.96        2.73     35.86 o 
   9  16   8      113.71       55.49     39.84 o 
  10  16   8        0.05        0.00     39.80 o 
  11  16   8        1.44        3.15     38.39 o 
 -13  17   8      143.46       47.37     47.00 o 
 -12  17   8      105.99        0.50     44.23 o 
 -11  17   8      106.22      129.20     44.64 o 
 -10  17   8        3.49        4.85     37.60 o 
  -9  17   8      462.80      470.79     48.66 o 
  -8  17   8       28.42        8.82     38.64 o 
  -7  17   8      360.03      219.02     50.85 o 
  -6  17   8        8.52        1.37     36.69 o 
  -5  17   8      745.78      657.47     43.81 o 
  -4  17   8      195.21       92.34     34.54 o 
  -3  17   8     1510.24     1488.91     55.37 o 
  -2  17   8      504.57      282.92     49.07 o 
  -1  17   8     1583.88     1574.87     62.45 o 
   0  17   8     1468.68     1275.56     54.58 o 
   1  17   8      678.19      739.26     44.23 o 
   2  17   8     2463.36     2461.72     75.82 o 
   3  17   8     1806.30     1845.57     69.07 o 
   4  17   8     1289.22     1325.38     64.81 o 
   5  17   8     1032.28     1142.30     59.88 o 
   6  17   8     1842.12     1961.15     54.99 o 
   7  17   8      705.03      692.17     43.03 o 
   8  17   8     1037.32     1351.55     54.91 o 
   9  17   8       41.14       70.31     40.79 o 
  10  17   8      541.26      684.93     50.60 o 
  11  17   8      127.19      175.00     45.97 o 
 -13  18   8      209.04      146.51     48.82 o 
 -12  18   8       52.59        0.08     42.53 o 
 -11  18   8      541.92      505.74     49.90 o 
 -10  18   8       13.91        0.04     38.97 o 
  -9  18   8      415.61      508.10     45.59 o 
  -8  18   8        0.63        0.04     31.39 o 
  -7  18   8      856.31      779.38     53.01 o 
  -6  18   8      243.21      121.91     30.52 o 
  -5  18   8      404.37      369.79     39.09 o 
  -4  18   8      577.17      613.29     42.32 o 
  -3  18   8      183.77      104.69     34.87 o 
  -2  18   8      164.84       93.75     38.22 o 
  -1  18   8        5.41        0.17     35.99 o 
   0  18   8       62.65        1.70     34.83 o 
   1  18   8      229.72      169.82     40.46 o 
   2  18   8      192.93      237.53     41.82 o 
   3  18   8       77.78       50.69     36.73 o 
   4  18   8      816.79      755.28     54.00 o 
   5  18   8       32.67        1.08     43.32 o 
   6  18   8       14.10      102.74     33.96 o 
   7  18   8       62.91       43.36     36.23 o 
   8  18   8        2.40       74.54     39.05 o 
   9  18   8       30.05       19.42     41.08 o 
  10  18   8       18.34      151.85     44.52 o 
 -12  19   8        0.01        1.33     43.27 o 
 -11  19   8      182.55      203.70     46.84 o 
 -10  19   8      281.77      284.82     43.81 o 
  -9  19   8        0.85        0.12     37.23 o 
  -8  19   8      219.31      177.11     39.26 o 
  -7  19   8      138.64       85.43     41.58 o 
  -6  19   8      137.77       37.19     38.30 o 
  -5  19   8       67.44        0.37     32.18 o 
  -4  19   8      218.68      160.05     41.70 o 
  -3  19   8       89.77       30.11     34.62 o 
  -2  19   8       26.33        0.37     36.73 o 
  -1  19   8      245.14      157.40     35.74 o 
   0  19   8      157.36      155.29     46.63 o 
   1  19   8      164.97      101.62     39.22 o 
   2  19   8     1636.29     1719.81     67.66 o 
   3  19   8        0.74        0.04     37.19 o 
   4  19   8      989.49     1132.45     60.83 o 
   5  19   8      195.15      263.66     49.73 o 
   6  19   8      481.64      476.80     38.55 o 
   7  19   8        0.23       59.59     35.78 o 
   8  19   8      643.24      716.90     48.66 o 
   9  19   8       21.57       29.86     40.75 o 
  10  19   8      387.16      531.34     51.72 o 
 -12  20   8      262.87      215.62     49.44 o 
 -11  20   8       32.69       17.48     52.09 o 
 -10  20   8       83.66      110.11     41.62 o 
  -9  20   8      170.55      185.93     41.95 o 
  -8  20   8      497.41      525.46     52.80 o 
  -7  20   8      160.82       49.36     43.07 o 
  -6  20   8      280.44      201.05     42.69 o 
  -5  20   8        1.55        0.08     33.75 o 
  -4  20   8       75.08        5.51     34.12 o 
  -3  20   8      582.42      696.23     44.10 o 
  -2  20   8      574.24      564.34     44.39 o 
  -1  20   8      957.66     1142.43     51.89 o 
   0  20   8        9.36        0.41     35.70 o 
   1  20   8      477.52      454.60     45.39 o 
   2  20   8        0.67       37.19     39.80 o 
   3  20   8      660.23      781.00     49.44 o 
   4  20   8      171.30      190.78     48.04 o 
   5  20   8      892.86     1069.34     62.65 o 
   6  20   8       55.64       89.40     40.46 o 
   7  20   8      578.45      762.28     45.05 o 
   8  20   8       80.38      138.97     41.24 o 
   9  20   8       53.56      107.09     42.24 o 
 -11  21   8       46.05       49.40     44.68 o 
 -10  21   8       69.01      121.58     43.48 o 
  -9  21   8       68.04      128.00     40.58 o 
  -8  21   8      361.39      484.46     53.01 o 
  -7  21   8      338.96      398.24     50.35 o 
  -6  21   8      229.18       97.23     43.73 o 
  -5  21   8       32.78        0.33     35.78 o 
  -4  21   8      133.13       87.33     37.19 o 
  -3  21   8       96.28       88.45     40.46 o 
  -2  21   8       45.72       39.13     37.39 o 
  -1  21   8       63.30        0.00     34.91 o 
   0  21   8      232.06      171.56     41.66 o 
   1  21   8       21.69       39.75     39.67 o 
   2  21   8        0.68        2.82     37.15 o 
   3  21   8      115.39      227.80     43.23 o 
   4  21   8        8.11       17.48     45.47 o 
   5  21   8      244.41      429.34     53.34 o 
   6  21   8       51.02       53.75     34.74 o 
   7  21   8       30.56        1.20     37.19 o 
   8  21   8        5.70       59.63     41.99 o 
 -10  22   8      313.72      314.35     47.66 o 
  -9  22   8       76.30      132.39     41.91 o 
  -8  22   8      421.84      500.65     54.79 o 
  -7  22   8      121.32       77.93     46.46 o 
  -6  22   8      267.00      182.25     47.62 o 
  -5  22   8       27.75        0.54     41.70 o 
  -4  22   8      243.63      278.57     42.07 o 
  -3  22   8       67.43        0.00     35.41 o 
  -2  22   8      165.08      177.40     47.25 o 
  -1  22   8       11.77        0.04     36.65 o 
   0  22   8      291.63      288.34     52.59 o 
   1  22   8      170.33      185.64     42.69 o 
   2  22   8      132.14      117.48     39.67 o 
   3  22   8      611.79      646.99     49.98 o 
   4  22   8      140.18      203.20     50.81 o 
   5  22   8      524.03      662.94     64.06 o 
   6  22   8       41.26       82.74     36.03 o 
   7  22   8      504.23      597.18     43.56 o 
   8  22   8        0.03        0.29     37.72 o 
  -9  23   8       28.11       37.06     41.87 o 
  -8  23   8       49.94      155.70     50.48 o 
  -7  23   8      160.28      214.84     51.89 o 
  -6  23   8       10.88        0.95     45.63 o 
  -5  23   8       95.78       32.05     44.31 o 
  -4  23   8        5.32        0.91     37.89 o 
  -3  23   8       16.39        0.04     37.52 o 
  -2  23   8       22.96        0.08     43.32 o 
  -1  23   8      384.43      292.36     49.69 o 
   0  23   8        1.22        0.54     42.90 o 
   1  23   8      131.29      115.29     47.00 o 
   2  23   8       31.46       37.23     42.28 o 
   3  23   8       94.87      128.25     46.09 o 
   4  23   8       48.65       67.17     49.73 o 
   5  23   8       48.51       23.52     69.69 o 
   6  23   8       80.53        0.33     50.52 o 
   7  23   8       31.17       37.81     38.80 o 
  -8  24   8      107.97       69.03     50.73 o 
  -7  24   8       25.53        0.00     47.41 o 
  -6  24   8      273.64      336.21     52.09 o 
  -5  24   8      101.29       53.09     47.29 o 
  -4  24   8      392.84      557.13     52.47 o 
  -3  24   8        0.64        1.57     40.71 o 
  -2  24   8      246.55      274.05     51.93 o 
  -1  24   8       45.77        3.48     45.05 o 
   0  24   8      210.34      268.13     50.81 o 
   1  24   8       75.13       87.38     47.83 o 
   2  24   8      320.85      478.99     50.27 o 
   3  24   8        6.79        1.28     43.89 o 
   4  24   8      187.78      255.75     53.92 o 
   5  24   8        9.76        0.12     49.15 o 
   6  24   8        7.99        0.08     48.28 o 
  -7  25   8      161.78      260.39     54.37 o 
  -6  25   8       36.93       14.74     48.53 o 
  -5  25   8      135.93       51.64     48.45 o 
  -4  25   8        8.70       33.13     45.51 o 
  -3  25   8        6.45        0.54     42.40 o 
  -2  25   8      143.01      147.50     56.94 o 
  -1  25   8       11.73        0.04     51.85 o 
   0  25   8       15.58        0.04     47.83 o 
   1  25   8       45.70       22.61     47.83 o 
   2  25   8        7.09       26.38     45.63 o 
   3  25   8       11.58       36.07     49.78 o 
   4  25   8        0.03       26.30     54.08 o 
  -5  26   8       79.75       90.61     51.31 o 
  -4  26   8        4.17        0.21     47.08 o 
  -3  26   8       38.64       96.53     55.70 o 
  -2  26   8        0.50        0.12     55.28 o 
  -1  26   8      151.82      160.88     58.64 o 
   0  26   8       28.21       25.88     50.60 o 
   1  26   8       41.72        0.41     43.94 o 
   2  26   8        1.78        0.00     43.89 o 
   3  26   8        5.39        0.12     49.40 o 
  -2  27   8       58.79      169.87     62.12 o 
  -1  27   8      247.33      276.41     62.45 o 
 -17   1   9      155.28      136.65     63.27 o 
 -16   1   9      427.77      275.30     63.19 o 
 -15   1   9      160.40       94.42     47.83 o 
 -14   1   9       61.37        0.08     37.19 o 
 -13   1   9      467.46      425.08     38.06 o 
 -12   1   9       16.47        4.18     29.24 o 
 -11   1   9    10009.82    10580.25    121.37 o 
 -10   1   9      236.57      122.49     27.95 o 
  -9   1   9     5655.59     5371.29     72.14 o 
  -8   1   9     2297.51     2690.01     45.14 o 
  -7   1   9     5990.48     6185.46     76.19 o 
  -6   1   9       70.48      139.35     19.79 o 
  -5   1   9     5410.54     4901.45     97.23 o 
  -4   1   9        8.03       19.01     17.23 o 
  -3   1   9     7682.70     7324.86     57.85 o 
  -2   1   9    15274.53    14608.81    119.34 o 
  -1   1   9      346.31      318.90     33.25 o 
   0   1   9     5416.24     5600.66     53.71 o 
   1   1   9      139.16      157.94     27.33 o 
   2   1   9     7503.36     7660.49     70.85 o 
   3   1   9    13938.86    14975.58    113.63 o 
   4   1   9    11685.44    11304.10     90.40 o 
   5   1   9     1156.72      888.83     30.11 o 
   6   1   9     6774.28     6139.82     70.36 o 
   7   1   9     1142.02     1091.29     34.70 o 
   8   1   9      418.44      335.42     33.42 o 
   9   1   9      156.28       98.80     29.44 o 
  10   1   9      136.47      105.97     31.47 o 
  11   1   9      456.27      334.47     47.00 o 
  12   1   9       87.28       36.73     49.57 o 
  13   1   9       58.88       11.06     61.16 o 
  14   1   9       57.85       30.48     58.68 o 
 -17   2   9       29.65        0.95     59.05 o 
 -16   2   9        6.02        0.00     58.22 o 
 -15   2   9       60.32        0.33     43.61 o 
 -14   2   9      138.31      123.57     41.00 o 
 -13   2   9      912.65      793.46     49.44 o 
 -12   2   9       58.48       45.88     27.66 o 
 -11   2   9       93.62      173.14     32.59 o 
 -10   2   9     1962.95     1768.55     43.19 o 
  -9   2   9        2.50        4.43     19.55 o 
  -8   2   9    15606.81    15252.03    123.40 o 
  -7   2   9    19379.43    17755.99    138.89 o 
  -6   2   9    26067.22    26222.57    212.06 o 
  -5   2   9    63888.23    63605.60    513.40 o 
  -4   2   9    12100.93    13423.44    118.76 o 
  -3   2   9    15804.29    17108.50    153.30 o 
  -2   2   9    43011.83    43278.81    301.63 o 
  -1   2   9    16042.70    16573.15    130.11 o 
   0   2   9    51660.56    50509.75    327.02 o 
   1   2   9    48947.30    48649.19    349.92 o 
   2   2   9    12217.53    11101.02     75.20 o 
   3   2   9    17665.13    18052.70    131.15 o 
   4   2   9     1341.64     1328.48     36.40 o 
   5   2   9      110.59       82.41     20.91 o 
   6   2   9     4311.32     3826.85     52.47 o 
   7   2   9      530.08      596.39     32.76 o 
   8   2   9      350.01      202.79     30.89 o 
   9   2   9      261.53      245.19     32.76 o 
  10   2   9      336.25      294.72     39.17 o 
  11   2   9      339.56      187.38     42.65 o 
  12   2   9       39.18       12.30     49.07 o 
  13   2   9      484.08      523.22     75.78 o 
  14   2   9        0.06        3.89     54.16 o 
 -17   3   9       16.89       31.84     74.83 o 
 -16   3   9      790.45      655.44     61.41 o 
 -15   3   9        4.84        0.62     43.77 o 
 -14   3   9     2863.88     2874.66     77.23 o 
 -13   3   9      211.43      143.86     37.43 o 
 -12   3   9     5067.27     5670.97     77.23 o 
 -11   3   9     3307.15     3021.30     63.07 o 
 -10   3   9     2682.45     2704.71     43.40 o 
  -9   3   9      545.77      540.24     35.12 o 
  -8   3   9     6106.06     5990.33     60.00 o 
  -7   3   9     2091.19     2220.71     65.51 o 
  -6   3   9    26278.34    25741.10    189.82 o 
  -5   3   9     5922.36     5467.98     91.43 o 
  -4   3   9     3562.70     3491.14     44.85 o 
  -3   3   9       42.97       20.42     25.26 o 
  -2   3   9     1433.78     1301.69     38.35 o 
  -1   3   9    12287.24    11702.26    113.42 o 
   0   3   9      985.52     1010.45     41.16 o 
   1   3   9    22754.29    23014.39    198.77 o 
   2   3   9     1025.35      913.88     37.35 o 
   3   3   9     1708.27     1745.57     35.90 o 
   4   3   9     2261.50     1851.50     34.91 o 
   5   3   9     8847.63     8232.95     79.42 o 
   6   3   9     5019.37     5349.51     60.50 o 
   7   3   9    12071.75    12057.81    111.93 o 
   8   3   9       32.66        0.25     19.42 o 
   9   3   9     2998.90     2927.71     59.92 o 
  10   3   9      110.79       57.68     37.35 o 
  11   3   9      119.66       39.84     39.55 o 
  12   3   9      177.41      109.12     48.82 o 
  13   3   9      622.19      639.58     57.77 o 
  14   3   9       18.49        2.65     64.35 o 
 -17   4   9      531.68      612.79     91.56 o 
 -16   4   9       50.72        0.04     57.39 o 
 -15   4   9      651.40      591.71     53.09 o 
 -14   4   9       74.88       30.35     40.83 o 
 -13   4   9      329.75      326.06     42.36 o 
 -12   4   9      475.01      431.83     40.21 o 
 -11   4   9      168.03      141.17     23.36 o 
 -10   4   9     2292.43     2069.07     42.74 o 
  -9   4   9     2496.88     2518.12     47.95 o 
  -8   4   9       97.90       65.51     19.26 o 
  -7   4   9     6617.54     6925.71     72.72 o 
  -6   4   9      910.83     1062.46     36.57 o 
  -5   4   9       31.01       64.93     15.90 o 
  -4   4   9    10691.22     9923.94     86.92 o 
  -3   4   9    12109.58    12139.51    100.17 o 
  -2   4   9     1106.07     1199.37     20.00 o 
  -1   4   9     9194.65     9016.55     68.62 o 
   0   4   9      459.43      466.03     15.49 o 
   1   4   9      434.55      547.94     40.09 o 
   2   4   9     1175.39      906.55     23.69 o 
   3   4   9       63.27        3.02     13.83 o 
   4   4   9     7624.66     7341.51     65.18 o 
   5   4   9     2799.46     2848.20     43.19 o 
   6   4   9      843.73      863.36     48.33 o 
   7   4   9     2327.81     2605.00     64.52 o 
   8   4   9      229.83      114.83     26.25 o 
   9   4   9       19.07        3.06     26.30 o 
  10   4   9      833.73      904.77     48.82 o 
  11   4   9        9.85        0.91     38.84 o 
  12   4   9      108.32       33.63     48.41 o 
  13   4   9        4.15        0.25     53.42 o 
  14   4   9       77.66       29.73     71.27 o 
 -17   5   9        0.09        0.04     62.45 o 
 -16   5   9      280.07      225.44     62.70 o 
 -15   5   9      478.57      307.68     55.66 o 
 -14   5   9      586.40      630.97     50.77 o 
 -13   5   9      338.05      177.03     36.98 o 
 -12   5   9      242.40      261.51     36.28 o 
 -11   5   9     2251.88     2319.72     54.83 o 
 -10   5   9     1103.92      938.98     33.00 o 
  -9   5   9      720.89      721.16     26.50 o 
  -8   5   9     3280.24     3159.23     40.50 o 
  -7   5   9     8335.59     8617.94     76.65 o 
  -6   5   9     2121.11     2273.01     34.91 o 
  -5   5   9     4613.54     5004.10     69.11 o 
  -4   5   9     1349.13     1118.95     45.05 o 
  -3   5   9      621.51      641.32     21.04 o 
  -2   5   9     3905.94     3910.13     49.36 o 
  -1   5   9      120.60      131.15     24.10 o 
   0   5   9     4101.96     4192.05     47.62 o 
   1   5   9       42.40       27.58     12.71 o 
   2   5   9     6061.30     5547.53     59.55 o 
   3   5   9     2129.73     1904.38     30.93 o 
   4   5   9     4016.27     3926.52     43.81 o 
   5   5   9      848.70      816.28     24.02 o 
   6   5   9     1357.20     1261.07     33.25 o 
   7   5   9     3020.93     3355.89     58.84 o 
   8   5   9     1442.35     1227.86     43.07 o 
   9   5   9      488.20      374.39     35.24 o 
  10   5   9       96.20      183.16     34.91 o 
  11   5   9      379.80      417.66     46.21 o 
  12   5   9       23.67        1.04     50.31 o 
  13   5   9       77.45       21.24     58.47 o 
 -16   6   9      144.53      178.31     62.03 o 
 -15   6   9     1917.15     1998.01     85.84 o 
 -14   6   9      546.16      420.44     50.31 o 
 -13   6   9      538.45      450.01     41.04 o 
 -12   6   9       79.71      125.06     36.15 o 
 -11   6   9     1415.31     1276.72     42.24 o 
 -10   6   9      828.34      712.34     36.57 o 
  -9   6   9     3418.23     3317.34     49.94 o 
  -8   6   9     2985.83     2935.53     38.84 o 
  -7   6   9      831.77      859.88     28.99 o 
  -6   6   9     1489.37     1577.28     32.80 o 
  -5   6   9     7411.88     7070.64     73.50 o 
  -4   6   9     2487.14     2311.32     40.79 o 
  -3   6   9      503.92      437.71     31.93 o 
  -2   6   9       26.56       18.68     13.50 o 
  -1   6   9       16.44       33.67     16.61 o 
   0   6   9      901.94      748.82     30.15 o 
   1   6   9     4467.91     4393.84     50.64 o 
   2   6   9      631.14      732.84     21.20 o 
   3   6   9     1504.36     1390.81     28.03 o 
   4   6   9     1967.37     1923.63     31.51 o 
   5   6   9        0.46        8.82     15.16 o 
   6   6   9     1827.18     1669.75     42.32 o 
   7   6   9       59.48      200.84     31.89 o 
   8   6   9     1617.10     1542.82     50.44 o 
   9   6   9      352.58      316.87     33.67 o 
  10   6   9     3119.44     3047.05     68.49 o 
  11   6   9      150.19      164.81     47.12 o 
  12   6   9     1031.78     1183.09     75.62 o 
  13   6   9      189.79      117.90     56.32 o 
 -16   7   9      528.26      365.32     62.07 o 
 -15   7   9       49.30       24.43     46.42 o 
 -14   7   9     1660.79     1587.38     66.84 o 
 -13   7   9      427.47      404.70     46.30 o 
 -12   7   9     7311.52     7548.19    108.37 o 
 -11   7   9     3203.47     3020.80     78.93 o 
 -10   7   9     1937.13     1864.71     43.65 o 
  -9   7   9       58.10       16.32     17.89 o 
  -8   7   9     4667.55     4530.66     64.48 o 
  -7   7   9     3357.04     3492.30     53.30 o 
  -6   7   9    21049.05    21103.89    161.46 o 
  -5   7   9     2601.17     2659.82     49.07 o 
  -4   7   9     1777.59     1923.51     78.02 o 
  -3   7   9    11349.65    10588.16    140.13 o 
  -2   7   9      177.78      302.59     26.63 o 
  -1   7   9    18617.98    17758.43    162.37 o 
   0   7   9     1080.21     1312.95     40.54 o 
   1   7   9     7147.79     6755.43     76.57 o 
   2   7   9     1011.63     1028.42     24.23 o 
   3   7   9      327.86      321.97     19.34 o 
   4   7   9     3234.97     3794.43     41.87 o 
   5   7   9     3047.32     3431.71     50.73 o 
   6   7   9     4010.30     3805.73     64.48 o 
   7   7   9     9035.48     9335.95    102.16 o 
   8   7   9      278.65      230.74     32.84 o 
   9   7   9     1258.59     1435.49     61.45 o 
  10   7   9       18.48       17.56     37.39 o 
  11   7   9       80.35       94.79     42.32 o 
  12   7   9      402.31      315.84     57.73 o 
  13   7   9      139.56       88.45     58.80 o 
 -16   8   9       26.27       18.55     56.03 o 
 -15   8   9      656.39      627.03     56.36 o 
 -14   8   9      116.51      113.84     45.26 o 
 -13   8   9     4094.81     4271.64     93.17 o 
 -12   8   9      604.16      667.82     62.03 o 
 -11   8   9     2412.02     2797.93     63.32 o 
 -10   8   9       36.46        0.50     19.71 o 
  -9   8   9     1316.54     1308.23     48.95 o 
  -8   8   9     5404.90     5416.14     69.36 o 
  -7   8   9     7717.61     7955.79     85.51 o 
  -6   8   9     1180.62     1227.65     33.00 o 
  -5   8   9     7042.52     7294.18    117.19 o 
  -4   8   9     1533.49     1514.66     52.72 o 
  -3   8   9     6632.75     6507.67    110.77 o 
  -2   8   9    18432.14    18532.72    277.78 o 
  -1   8   9     1400.47     1270.01     35.57 o 
   0   8   9    16550.88    16498.36    225.64 o 
   1   8   9     4680.14     4687.02     78.85 o 
   2   8   9     1992.05     1991.92     41.66 o 
   3   8   9      263.33      251.48     20.83 o 
   4   8   9       17.31       23.11     16.52 o 
   5   8   9     1131.78     1348.20     35.12 o 
   6   8   9     3128.94     3366.95     60.83 o 
   7   8   9     1293.83     1563.49     43.52 o 
   8   8   9     1446.75     1446.30     52.43 o 
   9   8   9      101.40      116.40     36.19 o 
  10   8   9       40.52       18.63     35.61 o 
  11   8   9      147.31      223.62     46.88 o 
  12   8   9      360.09      200.51     48.33 o 
  13   8   9       53.03       69.61     56.86 o 
 -16   9   9     1212.18     1283.72     68.00 o 
 -15   9   9       10.88        1.12     43.03 o 
 -14   9   9     1466.54     1626.60     70.27 o 
 -13   9   9      720.35      819.51     54.62 o 
 -12   9   9      991.62     1049.88     50.98 o 
 -11   9   9      524.50      657.14     42.16 o 
 -10   9   9     5943.92     5642.73     71.81 o 
  -9   9   9      691.01      680.79     30.89 o 
  -8   9   9     7343.38     7341.34     83.65 o 
  -7   9   9     4508.51     4413.10     58.84 o 
  -6   9   9      962.31     1025.82     30.19 o 
  -5   9   9      845.29      851.02     35.16 o 
  -4   9   9     2728.84     2714.57     58.35 o 
  -3   9   9        6.96       23.48     25.47 o 
  -2   9   9    13106.83    13289.89    158.68 o 
  -1   9   9     2966.95     2799.96     51.39 o 
   0   9   9     1357.48     1204.83     43.32 o 
   1   9   9     1828.69     1923.14     44.81 o 
   2   9   9       95.50        6.09     23.94 o 
   3   9   9     5926.40     5680.13     61.45 o 
   4   9   9      641.74      593.74     25.55 o 
   5   9   9     7102.14     7531.13     84.60 o 
   6   9   9      377.84      323.04     28.66 o 
   7   9   9     1521.72     1690.95     48.33 o 
   8   9   9      359.36      253.56     38.18 o 
   9   9   9     3730.36     3920.11     76.32 o 
  10   9   9        4.74        0.62     37.02 o 
  11   9   9     1973.60     2174.66    120.17 o 
  12   9   9        3.65        0.70     45.14 o 
  13   9   9      431.75      497.96     53.42 o 
 -16  10   9       37.15        0.00     50.11 o 
 -15  10   9       51.81        2.53     45.14 o 
 -14  10   9       72.50        1.78     43.81 o 
 -13  10   9       42.89       94.79     40.79 o 
 -12  10   9       96.89        0.33     40.04 o 
 -11  10   9       15.48       52.63     30.40 o 
 -10  10   9      266.20      175.83     33.50 o 
  -9  10   9     1871.44     1888.14     51.35 o 
  -8  10   9     2059.03     2061.53     48.41 o 
  -7  10   9     2300.61     2057.76     50.40 o 
  -6  10   9     1692.52     1583.65     40.87 o 
  -5  10   9     8487.26     8727.14    108.08 o 
  -4  10   9    13897.36    13750.62    150.36 o 
  -3  10   9     9374.12     9675.18    120.13 o 
  -2  10   9    14299.60    13423.15    156.45 o 
  -1  10   9     6234.19     5919.81     85.02 o 
   0  10   9     7255.15     6494.96     94.75 o 
   1  10   9     7030.94     7040.74     95.04 o 
   2  10   9     2083.45     1903.18     50.48 o 
   3  10   9     2226.96     2196.07     56.61 o 
   4  10   9     2410.67     2245.35     47.17 o 
   5  10   9     1742.45     1760.77     49.86 o 
   6  10   9      527.57      566.29     37.39 o 
   7  10   9        9.53       19.59     30.02 o 
   8  10   9        7.66        1.24     31.51 o 
   9  10   9      408.77      497.34     43.40 o 
  10  10   9       81.98       99.14     51.85 o 
  11  10   9       22.43       63.36     45.01 o 
  12  10   9       54.03       40.83     49.57 o 
  13  10   9      252.74      324.66     55.78 o 
 -15  11   9       26.05        0.79     46.13 o 
 -14  11   9       27.92        0.70     41.08 o 
 -13  11   9      515.37      554.86     47.66 o 
 -12  11   9      161.62      117.40     35.12 o 
 -11  11   9     1709.08     1844.50     53.34 o 
 -10  11   9      142.51      148.25     34.78 o 
  -9  11   9      707.64      589.77     34.91 o 
  -8  11   9      233.64      113.46     29.07 o 
  -7  11   9      136.69       51.97     25.67 o 
  -6  11   9       51.14        0.62     28.99 o 
  -5  11   9     3472.16     3559.26     64.56 o 
  -4  11   9     1128.31     1198.37     53.38 o 
  -3  11   9     5036.74     5043.48     89.69 o 
  -2  11   9    10323.21     9918.68    139.88 o 
  -1  11   9      132.70      115.16     47.17 o 
   0  11   9     2079.33     1879.08     56.57 o 
   1  11   9        1.00        3.93     29.53 o 
   2  11   9     1290.88     1245.50     53.83 o 
   3  11   9      593.11      564.26     43.19 o 
   4  11   9     3004.88     3284.50     67.29 o 
   5  11   9      232.13      277.78     31.35 o 
   6  11   9     1492.39     1809.46     54.66 o 
   7  11   9       19.11        1.62     31.80 o 
   8  11   9      457.02      385.78     37.06 o 
   9  11   9      101.08        7.08     35.20 o 
  10  11   9      297.09      212.27     45.88 o 
  11  11   9      229.64      258.19     46.50 o 
  12  11   9      176.19      190.36     52.26 o 
 -15  12   9      157.89       14.20     54.21 o 
 -14  12   9      128.36        5.67     46.84 o 
 -13  12   9      931.42     1094.85     53.63 o 
 -12  12   9      120.28       80.34     35.70 o 
 -11  12   9     1345.20     1236.59     47.25 o 
 -10  12   9        5.26        4.43     33.96 o 
  -9  12   9       70.79        1.90     29.36 o 
  -8  12   9      304.83      209.54     30.85 o 
  -7  12   9     2147.53     2103.35     47.04 o 
  -6  12   9        1.10        3.35     29.24 o 
  -5  12   9     2536.13     2113.83     57.31 o 
  -4  12   9      385.37      496.47     43.85 o 
  -3  12   9     1160.34     1071.70     54.21 o 
  -2  12   9     1332.29     1474.41     56.61 o 
  -1  12   9      659.22      580.49     42.49 o 
   0  12   9     4941.94     4948.65     85.47 o 
   1  12   9     1887.04     1864.91     95.16 o 
   2  12   9      193.22      144.52     35.99 o 
   3  12   9      150.20       69.86     42.40 o 
   4  12   9      139.00      106.59     31.93 o 
   5  12   9     1509.03     1418.84     44.47 o 
   6  12   9      366.50      352.57     36.52 o 
   7  12   9      270.33       39.55     34.74 o 
   8  12   9      226.55      152.35     37.48 o 
   9  12   9        3.61        0.17     34.33 o 
  10  12   9        0.62        1.41     39.46 o 
  11  12   9      101.59       87.33     44.10 o 
  12  12   9        3.64        4.93     48.49 o 
 -15  13   9      245.41      156.49     58.02 o 
 -14  13   9      161.73       32.13     45.22 o 
 -13  13   9      547.17      486.32     55.16 o 
 -12  13   9      692.64      728.53     43.77 o 
 -11  13   9      351.03      280.51     44.72 o 
 -10  13   9       41.09       33.21     38.59 o 
  -9  13   9     3147.02     3166.65     71.93 o 
  -8  13   9       41.20       39.13     28.61 o 
  -7  13   9     8426.76     8024.49    123.32 o 
  -6  13   9      712.51      743.52     45.43 o 
  -5  13   9     4050.35     3731.44     70.31 o 
  -4  13   9     2630.66     2694.11     69.53 o 
  -3  13   9     4149.21     4078.21    123.98 o 
  -2  13   9      365.37      429.34     44.76 o 
  -1  13   9    13227.92    12381.26    168.87 o 
   0  13   9     3398.24     3748.79     98.52 o 
   1  13   9     5128.99     4524.45     85.02 o 
   2  13   9     9293.06     9169.73    134.42 o 
   3  13   9      209.47       21.66     54.25 o 
   4  13   9       37.56        0.46     37.39 o 
   5  13   9        5.11        0.29     27.70 o 
   6  13   9      306.44      195.08     34.74 o 
   7  13   9      426.17      245.07     38.47 o 
   8  13   9      399.96      264.86     39.63 o 
   9  13   9        5.33        1.70     33.13 o 
  10  13   9      173.28       85.68     40.13 o 
  11  13   9       81.49       73.09     43.48 o 
  12  13   9       24.19        1.04     45.26 o 
 -15  14   9       16.58       20.83     50.69 o 
 -14  14   9       10.75        0.21     42.49 o 
 -13  14   9        6.81        0.08     37.10 o 
 -12  14   9      289.01      218.19     45.59 o 
 -11  14   9      224.86      151.02     41.78 o 
 -10  14   9     1938.80     1769.09     64.77 o 
  -9  14   9      480.61      409.13     40.42 o 
  -8  14   9      372.97      190.78     32.88 o 
  -7  14   9     4218.29     3977.54     98.39 o 
  -6  14   9     1835.94     1776.13     61.37 o 
  -5  14   9     3038.12     2977.98     73.05 o 
  -4  14   9     8959.39     8742.21    109.78 o 
  -3  14   9     8787.94     8616.20    137.11 o 
  -2  14   9     7661.28     7212.22    118.27 o 
  -1  14   9     8492.36     7845.35    127.21 o 
   0  14   9     1637.77     1313.16     54.12 o 
   1  14   9     3315.71     3070.28     73.79 o 
   2  14   9     1813.54     1909.51     76.19 o 
   3  14   9     1611.87     1513.59     64.85 o 
   4  14   9     1603.25     1382.90     61.78 o 
   5  14   9     1571.36     1384.55     47.50 o 
   6  14   9      347.02      246.81     39.59 o 
   7  14   9       79.33        0.83     35.41 o 
   8  14   9      148.92       72.72     37.31 o 
   9  14   9        5.35        1.33     37.97 o 
  10  14   9        5.63        0.12     37.72 o 
  11  14   9       11.30        0.00     42.78 o 
 -14  15   9      529.65      448.18     46.38 o 
 -13  15   9      170.50       65.97     41.91 o 
 -12  15   9      607.75      711.30     56.98 o 
 -11  15   9      126.29       26.79     41.62 o 
 -10  15   9      798.89      822.45     49.44 o 
  -9  15   9       96.37        7.91     34.78 o 
  -8  15   9     1769.09     1780.35     65.35 o 
  -7  15   9      346.32      304.70     41.66 o 
  -6  15   9      880.49      880.05     48.86 o 
  -5  15   9      127.18      165.85     37.72 o 
  -4  15   9     1259.62     1526.30     58.43 o 
  -3  15   9      910.88      922.00     74.83 o 
  -2  15   9      693.59      674.53     49.24 o 
  -1  15   9     1858.61     1792.69     85.14 o 
   0  15   9      361.70      366.32     41.24 o 
   1  15   9     4730.64     4728.56     89.03 o 
   2  15   9      157.37      133.71     47.50 o 
   3  15   9     2745.57     2720.91    143.53 o 
   4  15   9      298.53      181.96     45.05 o 
   5  15   9      976.58      994.72     50.23 o 
   6  15   9      209.90      264.11     36.48 o 
   7  15   9     1280.32     1281.73     50.44 o 
   8  15   9       78.04       54.25     37.35 o 
   9  15   9      526.42      409.42     45.14 o 
  10  15   9      146.69       85.35     44.23 o 
  11  15   9      131.36      114.04     47.46 o 
 -14  16   9       41.18       30.56     40.79 o 
 -13  16   9        5.21        0.08     43.85 o 
 -12  16   9      257.88      309.00     48.74 o 
 -11  16   9       25.09        0.50     41.00 o 
 -10  16   9      496.67      565.33     46.01 o 
  -9  16   9       20.90        0.12     36.28 o 
  -8  16   9       47.49        6.00     30.89 o 
  -7  16   9        6.51        0.04     29.94 o 
  -6  16   9      510.84      742.57     45.72 o 
  -5  16   9      612.49      666.91     44.93 o 
  -4  16   9     1461.65     1524.44     60.62 o 
  -3  16   9     1247.45     1298.88     61.37 o 
  -2  16   9      489.13      384.58     44.72 o 
  -1  16   9     1586.66     1462.11     66.46 o 
   0  16   9      957.07      742.28     46.42 o 
   1  16   9       55.28       18.14     36.48 o 
   2  16   9      806.35      776.03     56.94 o 
   3  16   9     1134.10     1209.59     58.47 o 
   4  16   9      556.47      505.08     49.40 o 
   5  16   9     1206.21     1327.66     46.26 o 
   6  16   9       68.84       49.07     42.69 o 
   7  16   9      521.66      537.05     42.65 o 
   8  16   9      147.52      200.92     39.84 o 
   9  16   9       94.61      102.08     41.66 o 
  10  16   9      120.26      195.58     46.63 o 
  11  16   9       76.87      101.66     50.40 o 
 -13  17   9      114.32       41.87     47.62 o 
 -12  17   9        0.59        0.66     42.69 o 
 -11  17   9      171.44      198.27     48.70 o 
 -10  17   9      604.95      711.72     49.03 o 
  -9  17   9     1305.79     1440.66     57.39 o 
  -8  17   9       51.70        0.04     38.84 o 
  -7  17   9     1249.15     1220.94     53.17 o 
  -6  17   9      563.90      475.14     41.74 o 
  -5  17   9      588.60      511.25     40.95 o 
  -4  17   9      111.62        5.96     34.41 o 
  -3  17   9      135.12      106.80     39.80 o 
  -2  17   9       23.97        5.92     32.22 o 
  -1  17   9     1570.08     1673.76     58.68 o 
   0  17   9     1141.84     1162.72     54.41 o 
   1  17   9      777.58      683.68     49.90 o 
   2  17   9     1982.61     2173.01     74.37 o 
   3  17   9      536.93      617.30     51.14 o 
   4  17   9      337.17      418.78     48.70 o 
   5  17   9       13.69        0.08     28.99 o 
   6  17   9       63.93       20.37     33.79 o 
   7  17   9        7.71        5.26     37.02 o 
   8  17   9      386.23      488.06     44.60 o 
   9  17   9      104.99       75.33     41.95 o 
  10  17   9      162.12      179.97     44.43 o 
 -13  18   9      526.29      532.45     55.32 o 
 -12  18   9        0.51        0.21     43.85 o 
 -11  18   9      223.69      170.78     46.96 o 
 -10  18   9       61.80       40.17     45.88 o 
  -9  18   9        6.58        0.58     36.40 o 
  -8  18   9      196.30      291.86     47.79 o 
  -7  18   9       62.67      145.81     41.58 o 
  -6  18   9       66.53        0.33     33.75 o 
  -5  18   9      320.13      303.83     38.51 o 
  -4  18   9      307.78      418.82     39.55 o 
  -3  18   9      103.28      108.99     40.46 o 
  -2  18   9       10.56        1.62     32.88 o 
  -1  18   9      500.97      316.58     39.34 o 
   0  18   9      308.30      304.24     39.92 o 
   1  18   9        1.05        0.33     36.40 o 
   2  18   9      274.64      304.82     70.65 o 
   3  18   9       21.58        0.54     40.04 o 
   4  18   9       83.55       51.35     43.32 o 
   5  18   9      129.85       93.75     52.55 o 
   6  18   9      662.48      815.95     42.32 o 
   7  18   9        6.45        0.46     36.07 o 
   8  18   9      640.58      779.55     49.15 o 
   9  18   9       22.54       15.36     41.29 o 
  10  18   9      150.80      270.86     45.88 o 
 -12  19   9      173.53      132.22     46.63 o 
 -11  19   9        0.66        0.46     41.78 o 
 -10  19   9      421.37      618.96     47.58 o 
  -9  19   9       20.72        3.11     37.72 o 
  -8  19   9     1322.63     1340.45     63.48 o 
  -7  19   9       15.03        0.54     41.66 o 
  -6  19   9      268.38      161.54     38.43 o 
  -5  19   9       20.15        1.45     34.87 o 
  -4  19   9      355.96      353.27     39.96 o 
  -3  19   9      633.65      604.96     49.69 o 
  -2  19   9       22.82        0.50     38.01 o 
  -1  19   9      424.23      391.95     44.68 o 
   0  19   9       17.27        4.85     34.04 o 
   1  19   9      857.67      972.81     81.79 o 
   2  19   9       12.71       31.18     39.71 o 
   3  19   9     1890.59     2210.07     76.65 o 
   4  19   9       37.83       24.10     43.94 o 
   5  19   9      577.51      679.09     56.81 o 
   6  19   9       49.29       57.35     40.62 o 
   7  19   9      414.03      450.96     42.69 o 
   8  19   9        0.72       48.86     39.42 o 
   9  19   9      157.06      216.91     45.34 o 
 -11  20   9      383.62      429.18     50.35 o 
 -10  20   9       13.43       25.80     42.32 o 
  -9  20   9      534.39      573.95     48.86 o 
  -8  20   9       44.23       43.11     45.76 o 
  -7  20   9      698.66      631.30     54.58 o 
  -6  20   9       38.39        3.64     41.78 o 
  -5  20   9      117.35       88.25     37.27 o 
  -4  20   9      166.91      121.58     38.22 o 
  -3  20   9      217.36      145.60     43.03 o 
  -2  20   9      100.26       37.39     50.44 o 
  -1  20   9       13.59        0.50     34.74 o 
   0  20   9      108.18       54.25     38.72 o 
   1  20   9        6.68        0.87     37.27 o 
   2  20   9      147.34      196.20     43.98 o 
   3  20   9      102.39      160.42     45.76 o 
   4  20   9      229.18      225.06     48.37 o 
   5  20   9      174.22      157.73     49.44 o 
   6  20   9      225.17      215.42     51.39 o 
   7  20   9      148.17      226.10     40.09 o 
   8  20   9       59.97       63.07     41.53 o 
 -11  21   9       44.41       72.96     44.85 o 
 -10  21   9      487.78      611.42     55.78 o 
  -9  21   9      167.66      212.52     42.90 o 
  -8  21   9      246.36      167.88     49.90 o 
  -7  21   9      206.73      131.56     46.96 o 
  -6  21   9      132.84       95.29     44.72 o 
  -5  21   9       12.45        0.04     37.60 o 
  -4  21   9      181.31      245.36     41.37 o 
  -3  21   9        2.74        0.25     43.27 o 
  -2  21   9      111.88      157.98     36.03 o 
  -1  21   9      304.82      256.79     38.18 o 
   0  21   9        0.02        0.58     38.47 o 
   1  21   9       71.97       51.97     41.12 o 
   2  21   9       25.91        0.00     38.88 o 
   3  21   9      477.90      432.49     51.56 o 
   4  21   9        4.07        0.00     44.97 o 
   5  21   9      389.83      410.75     55.12 o 
   6  21   9       48.64       62.28     41.33 o 
   7  21   9      349.02      374.68     43.56 o 
   8  21   9       53.82       56.69     41.53 o 
 -10  22   9       37.93       99.22     45.30 o 
  -9  22   9       83.20      157.07     43.48 o 
  -8  22   9        1.75        0.00     47.54 o 
  -7  22   9        9.76        0.25     54.70 o 
  -6  22   9       57.61        0.21     45.10 o 
  -5  22   9      104.10       27.79     44.18 o 
  -4  22   9      151.01      112.18     42.03 o 
  -3  22   9      290.40      359.28     50.93 o 
  -2  22   9       34.49        0.17     37.02 o 
  -1  22   9      675.41      640.12     50.56 o 
   0  22   9        4.70        0.04     40.25 o 
   1  22   9      119.02      118.35     44.72 o 
   2  22   9       44.52        4.02     45.01 o 
   3  22   9      132.60      182.45     48.66 o 
   4  22   9       53.77        2.98     48.16 o 
   5  22   9       12.82        0.79     48.24 o 
   6  22   9       29.67        0.17     35.03 o 
   7  22   9       18.34        0.04     38.06 o 
  -9  23   9       88.25      160.13     53.96 o 
  -8  23   9       26.77       16.44     53.58 o 
  -7  23   9      189.98      119.05     50.60 o 
  -6  23   9      187.44      212.39     58.22 o 
  -5  23   9       28.01        0.08     43.27 o 
  -4  23   9       64.85       21.16     41.29 o 
  -3  23   9        1.10        1.24     45.84 o 
  -2  23   9        0.59        1.04     43.07 o 
  -1  23   9        0.41        0.17     44.72 o 
   0  23   9       83.04      109.07     47.50 o 
   1  23   9       91.43       34.20     47.12 o 
   2  23   9      202.20      281.76     48.49 o 
   3  23   9       18.54       34.25     49.61 o 
   4  23   9       28.72        0.79     53.83 o 
   5  23   9       48.19       29.98     58.02 o 
   6  23   9        7.83        0.83     55.24 o 
  -8  24   9        5.48       38.55     52.43 o 
  -7  24   9      138.95      246.43     53.50 o 
  -6  24   9        0.00        0.00     46.67 o 
  -5  24   9       67.60        4.76     46.84 o 
  -4  24   9       15.60        8.12     43.19 o 
  -3  24   9       83.03       71.02     49.28 o 
  -2  24   9       59.64        0.08     51.06 o 
  -1  24   9       42.65       12.92     47.83 o 
   0  24   9        8.21       49.90     47.87 o 
   1  24   9        0.84       16.90     47.95 o 
   2  24   9       48.21      104.85     47.04 o 
   3  24   9       27.49        1.04     46.50 o 
   4  24   9       57.08       27.46     52.47 o 
   5  24   9        6.18        1.24     51.80 o 
  -6  25   9      124.26      114.00     56.19 o 
  -5  25   9      282.51      332.36     55.74 o 
  -4  25   9       33.57       45.72     73.96 o 
  -3  25   9      232.17      281.18     55.41 o 
  -2  25   9       42.18      103.11     55.66 o 
  -1  25   9      413.14      416.63     63.27 o 
   0  25   9      122.05      166.39     52.30 o 
   1  25   9      188.09      188.87     54.12 o 
   2  25   9       48.84       46.34     47.41 o 
   3  25   9       68.15       13.91     51.60 o 
  -4  26   9       96.94      123.86     59.47 o 
  -3  26   9      305.37      302.42     63.69 o 
  -2  26   9       83.13       50.77     58.76 o 
  -1  26   9      203.42      231.94     62.82 o 
   0  26   9       39.96        3.98     51.72 o 
   1  26   9      125.78      103.36     47.75 o 
 -17   0  10       59.99        0.50     85.64 o 
 -16   0  10      219.11      139.39     81.37 o 
 -15   0  10       68.27       29.40     73.83 o 
 -14   0  10      669.64      660.87     58.35 o 
 -13   0  10      451.20      480.28     52.14 o 
 -12   0  10     1236.75     1280.99     67.17 o 
 -11   0  10     1504.30     1504.19     69.94 o 
 -10   0  10      312.01      238.69     43.32 o 
  -9   0  10     5099.96     4665.20     95.04 o 
  -8   0  10       98.25       41.70     33.42 o 
  -7   0  10    35314.02    31758.09    420.73 o 
  -6   0  10     3550.98     3299.08     81.87 o 
  -5   0  10    38961.25    39463.48    495.23 o 
  -4   0  10    10164.85     9766.54    128.41 o 
  -3   0  10     7799.96     7294.63    125.47 o 
  -2   0  10    14200.12    13963.06    247.34 o 
  -1   0  10    44148.16    45319.35    590.43 o 
   0   0  10     8479.01     8545.72    109.28 o 
   1   0  10    48018.99    47495.42    546.28 o 
   2   0  10     5682.46     6059.07     99.05 o 
   3   0  10    21162.20    21902.11    259.15 o 
   4   0  10        2.32       87.75     32.38 o 
   5   0  10      276.95      395.51     39.80 o 
   6   0  10       24.42        7.33     53.54 o 
   7   0  10      978.62     1143.88     53.54 o 
   8   0  10       16.09        0.04     37.56 o 
   9   0  10        1.45        7.41     36.28 o 
  10   0  10      846.17      781.45     57.23 o 
  11   0  10       41.31        0.04     51.89 o 
  12   0  10        1.66        3.02     86.51 o 
  13   0  10        3.39       45.92     86.71 o 
 -17   1  10        7.43        0.00     57.68 o 
 -16   1  10       24.44        0.00     53.30 o 
 -15   1  10       15.35        0.17     48.49 o 
 -14   1  10      621.04      661.28     48.82 o 
 -13   1  10      772.45      759.59     40.66 o 
 -12   1  10      105.16       89.74     29.94 o 
 -11   1  10     2742.79     2666.45     60.42 o 
 -10   1  10     1510.34     1402.15     45.47 o 
  -9   1  10      243.47      262.91     28.49 o 
  -8   1  10        1.43        0.95     21.91 o 
  -7   1  10        5.55       81.00     50.23 o 
  -6   1  10       76.62        1.95     17.64 o 
  -5   1  10        4.70      117.98     47.62 o 
  -4   1  10     1911.37     1748.47     40.75 o 
  -3   1  10     1980.87     1712.61     33.87 o 
  -2   1  10     9834.76    10253.81    113.67 o 
  -1   1  10    28839.63    29246.23    250.37 o 
   0   1  10     1286.64     1297.01     23.60 o 
   1   1  10    14912.46    16084.38    201.59 o 
   2   1  10     1818.23     1998.59     50.02 o 
   3   1  10     2038.48     2605.45     97.40 o 
   4   1  10     8940.69     8400.24     85.80 o 
   5   1  10     7413.60     6868.93     78.31 o 
   6   1  10      608.25      536.80     31.26 o 
   7   1  10     5216.43     4959.92     72.55 o 
   8   1  10       84.16        2.15     27.99 o 
   9   1  10        4.80        2.19     26.21 o 
  10   1  10       87.19       87.67     33.09 o 
  11   1  10      125.83      177.07     45.05 o 
  12   1  10      415.17      235.50     65.88 o 
  13   1  10      160.71      195.99     62.32 o 
 -17   2  10       59.47        0.41     58.84 o 
 -16   2  10      727.16      720.25     68.99 o 
 -15   2  10        9.95        0.25     49.78 o 
 -14   2  10     1068.56     1116.26     55.61 o 
 -13   2  10       10.26        0.12     27.91 o 
 -12   2  10      197.94      178.77     31.93 o 
 -11   2  10      429.31      468.14     33.79 o 
 -10   2  10      267.70      139.97     25.38 o 
  -9   2  10      266.61      241.67     22.20 o 
  -8   2  10     5829.33     5541.73     59.30 o 
  -7   2  10     3616.15     3686.43     46.55 o 
  -6   2  10     3048.11     2939.88     49.49 o 
  -5   2  10      428.01      342.84     22.15 o 
  -4   2  10      718.34      611.05     34.20 o 
  -3   2  10     7968.44     7573.07     75.16 o 
  -2   2  10     2719.49     2512.40     44.97 o 
  -1   2  10     6481.01     6689.46     73.42 o 
   0   2  10     2964.50     2899.26     50.11 o 
   1   2  10     1832.90     2192.80     53.67 o 
   2   2  10      140.40      180.71     17.06 o 
   3   2  10     8346.70     8269.64     74.12 o 
   4   2  10       36.90      186.64     27.58 o 
   5   2  10     3748.50     3742.99     54.95 o 
   6   2  10      430.03      304.90     29.32 o 
   7   2  10     1352.96     1420.29     46.21 o 
   8   2  10      126.18        0.04     27.79 o 
   9   2  10      349.24      284.24     33.09 o 
  10   2  10       15.11        1.24     35.86 o 
  11   2  10      690.12      616.64     52.43 o 
  12   2  10        5.01        0.33     46.34 o 
  13   2  10      337.36      333.97     67.58 o 
 -17   3  10      127.25       56.03     76.77 o 
 -16   3  10        0.70        0.00     47.70 o 
 -15   3  10       34.29        0.66     42.20 o 
 -14   3  10       49.21       64.19     40.04 o 
 -13   3  10        2.34       18.01     35.53 o 
 -12   3  10        0.30        0.37     19.05 o 
 -11   3  10      553.78      553.12     31.31 o 
 -10   3  10      324.42      332.98     24.56 o 
  -9   3  10        2.29        0.25     17.77 o 
  -8   3  10      221.86      264.69     24.43 o 
  -7   3  10      700.68      788.45     30.48 o 
  -6   3  10      305.55      377.00     20.87 o 
  -5   3  10       23.28        2.69     18.80 o 
  -4   3  10     4024.89     4295.57     55.20 o 
  -3   3  10     3246.87     2983.03     54.83 o 
  -2   3  10     7504.83     7037.64     71.39 o 
  -1   3  10    11669.07    11267.99    112.01 o 
   0   3  10     7693.21     7608.81     85.47 o 
   1   3  10     6271.55     6632.02     70.15 o 
   2   3  10     6008.35     5839.60     67.00 o 
   3   3  10     8504.02     8180.52     74.46 o 
   4   3  10     9688.79     9761.44     88.87 o 
   5   3  10     4337.90     4017.38     53.96 o 
   6   3  10     2477.32     2209.98     46.50 o 
   7   3  10     3096.56     3020.55     57.44 o 
   8   3  10       76.37       48.78     26.42 o 
   9   3  10      222.52      149.49     36.40 o 
  10   3  10      307.96      313.19     57.77 o 
  11   3  10       31.39       61.29     44.68 o 
  12   3  10      332.92      160.01     49.57 o 
  13   3  10        0.61       55.90     49.57 o 
 -17   4  10      421.87      423.67     87.38 o 
 -16   4  10      366.25      325.57     66.26 o 
 -15   4  10        0.04        0.33     39.55 o 
 -14   4  10     1012.02     1278.17     60.79 o 
 -13   4  10      221.18      202.08     41.95 o 
 -12   4  10      146.16      146.72     38.72 o 
 -11   4  10       57.66       75.24     27.00 o 
 -10   4  10     5470.22     5226.39     78.18 o 
  -9   4  10      615.80      394.39     30.97 o 
  -8   4  10    10733.04    11067.44    174.01 o 
  -7   4  10    17962.80    16915.36    165.48 o 
  -6   4  10     1991.40     2240.09     59.51 o 
  -5   4  10     8648.20     7986.43     79.34 o 
  -4   4  10      295.38      298.15     18.26 o 
  -3   4  10     1680.43     1607.96     37.52 o 
  -2   4  10     5334.52     5200.72     57.06 o 
  -1   4  10     1985.45     2026.83     40.50 o 
   0   4  10     5459.87     4982.40     53.83 o 
   1   4  10     6206.39     6160.28     63.61 o 
   2   4  10       86.67      124.73     17.43 o 
   3   4  10      378.72      408.51     18.34 o 
   4   4  10      648.70      748.95     28.70 o 
   5   4  10     1784.04     1903.84     41.45 o 
   6   4  10      548.29      383.46     55.74 o 
   7   4  10      116.99      119.18     24.23 o 
   8   4  10      249.59      221.05     32.55 o 
   9   4  10      220.29      151.81     36.61 o 
  10   4  10      777.63      851.85     48.99 o 
  11   4  10     1260.71     1363.48     63.61 o 
  12   4  10       67.52        1.90     45.68 o 
  13   4  10      549.53      585.13     66.17 o 
 -16   5  10      400.68      351.24     78.14 o 
 -15   5  10     2145.25     2060.41     85.35 o 
 -14   5  10     2143.26     2284.28     75.41 o 
 -13   5  10     4454.15     4639.57     93.88 o 
 -12   5  10      861.72     1064.91     41.62 o 
 -11   5  10    10072.61    10464.34    119.97 o 
 -10   5  10       66.16        8.74     23.15 o 
  -9   5  10     1499.05     1418.88     57.10 o 
  -8   5  10     6690.00     6275.48     65.14 o 
  -7   5  10     6084.48     5861.09     72.34 o 
  -6   5  10    18153.12    18934.94    157.19 o 
  -5   5  10    11123.97    10426.24    111.60 o 
  -4   5  10      893.88      773.30     26.88 o 
  -3   5  10      120.25       59.51     16.07 o 
  -2   5  10      513.97      569.06     29.90 o 
  -1   5  10     7096.49     6852.95     74.41 o 
   0   5  10     6733.06     6542.25     70.69 o 
   1   5  10      984.65      986.93     39.13 o 
   2   5  10     4650.62     4395.21     50.64 o 
   3   5  10      327.26      348.09     24.14 o 
   4   5  10       15.94        1.37     14.25 o 
   5   5  10     6494.77     6557.11     70.11 o 
   6   5  10      509.47      470.50     29.36 o 
   7   5  10     2931.69     3007.55     60.21 o 
   8   5  10     5423.80     5216.87     76.53 o 
   9   5  10       17.54       25.84     32.01 o 
  10   5  10      133.87      115.53     40.87 o 
  11   5  10       75.24       58.47     45.10 o 
  12   5  10       59.28        0.17     48.74 o 
  13   5  10      183.57      117.52     57.68 o 
 -16   6  10       51.90        1.62     53.50 o 
 -15   6  10       17.41       42.98     52.01 o 
 -14   6  10       29.53        0.00     56.24 o 
 -13   6  10      440.07      619.58     45.30 o 
 -12   6  10        5.00        0.04     34.33 o 
 -11   6  10      693.16      742.03     43.89 o 
 -10   6  10        1.21        0.25     25.80 o 
  -9   6  10       26.66       48.08     22.98 o 
  -8   6  10     2995.40     2856.52     42.11 o 
  -7   6  10     2740.93     2779.29     55.24 o 
  -6   6  10      156.29      231.03     20.87 o 
  -5   6  10      132.28      130.24     20.75 o 
  -4   6  10     3508.00     3846.98     45.51 o 
  -3   6  10       23.50        3.23     16.32 o 
  -2   6  10    12188.48    12581.40    128.12 o 
  -1   6  10      641.87      571.46     26.30 o 
   0   6  10     2994.44     2962.41     42.78 o 
   1   6  10      708.73      636.48     19.55 o 
   2   6  10        4.03        0.62     14.70 o 
   3   6  10      607.41      610.18     20.58 o 
   4   6  10        9.47        0.08     15.86 o 
   5   6  10     2353.75     2649.27     71.68 o 
   6   6  10      796.38      657.22     35.45 o 
   7   6  10       20.09       81.74     34.45 o 
   8   6  10      714.57      731.26     39.80 o 
   9   6  10       22.47       42.90     31.26 o 
  10   6  10      139.29      152.39     41.37 o 
  11   6  10      199.24      203.20     53.75 o 
  12   6  10       46.34        0.37     50.19 o 
  13   6  10       15.46       46.46     55.24 o 
 -16   7  10      408.71      384.74     61.58 o 
 -15   7  10     2228.83     2067.91     93.17 o 
 -14   7  10      350.92      275.13     48.20 o 
 -13   7  10     3581.57     4037.46     91.31 o 
 -12   7  10      345.71      247.80     39.88 o 
 -11   7  10     6983.17     7479.28     98.68 o 
 -10   7  10      868.42      813.46     37.64 o 
  -9   7  10     9798.38     9717.01    100.59 o 
  -8   7  10     1827.01     2028.90     42.20 o 
  -7   7  10    22794.34    23117.01    176.95 o 
  -6   7  10      871.24      890.20     30.85 o 
  -5   7  10     7155.71     7428.76     83.81 o 
  -4   7  10     2158.88     2035.77     40.50 o 
  -3   7  10     6169.33     6179.70     77.73 o 
  -2   7  10     8084.09     8342.35    102.03 o 
  -1   7  10      910.62      967.10     37.89 o 
   0   7  10       30.19       48.91     19.46 o 
   1   7  10       88.62       48.57     15.49 o 
   2   7  10       34.48        0.62     14.95 o 
   3   7  10     2630.20     2277.81     35.61 o 
   4   7  10      131.33      136.70     17.10 o 
   5   7  10     2392.46     2305.81     45.92 o 
   6   7  10      802.30      868.50     38.26 o 
   7   7  10      877.61      768.16     39.71 o 
   8   7  10      128.55      129.37     31.55 o 
   9   7  10      812.27      847.96     45.97 o 
  10   7  10     1240.20     1318.30     57.39 o 
  11   7  10      257.35      272.19     54.45 o 
  12   7  10      458.31      473.57     58.18 o 
  13   7  10       67.27      100.01     57.27 o 
 -16   8  10      257.68      139.55     70.89 o 
 -15   8  10       94.24       37.56     51.31 o 
 -14   8  10      526.54      359.11     51.31 o 
 -13   8  10        1.27        0.46     42.32 o 
 -12   8  10      629.56      417.21     43.85 o 
 -11   8  10      793.28      936.33     41.78 o 
 -10   8  10     3287.59     3416.43     74.83 o 
  -9   8  10     1096.95      961.88     39.30 o 
  -8   8  10     4240.72     4202.44     61.08 o 
  -7   8  10     6766.11     6940.66     96.94 o 
  -6   8  10     1096.34     1135.64     56.69 o 
  -5   8  10     8430.08     8560.63     94.91 o 
  -4   8  10     2019.80     1911.38     55.08 o 
  -3   8  10    11658.33    11743.17    139.51 o 
  -2   8  10    13388.66    13527.88    153.72 o 
  -1   8  10      185.84      160.22     27.62 o 
   0   8  10     4401.80     4282.36     65.88 o 
   1   8  10     1389.34     1309.02     34.70 o 
   2   8  10      355.28      297.37     18.63 o 
   3   8  10       23.87        1.95     15.69 o 
   4   8  10       96.25       22.86     19.38 o 
   5   8  10      501.01      651.18     28.03 o 
   6   8  10      170.31      122.57     28.49 o 
   7   8  10      543.49      690.81     41.99 o 
   8   8  10      106.80      107.05     36.94 o 
   9   8  10     2100.35     2122.03     62.28 o 
  10   8  10       73.58      111.31     39.42 o 
  11   8  10     1217.96     1460.38     68.91 o 
  12   8  10       27.26        0.46     50.93 o 
  13   8  10      522.80      655.86     63.15 o 
 -16   9  10       29.46        0.70     52.63 o 
 -15   9  10       10.54        0.12     44.10 o 
 -14   9  10      466.42      337.04     50.81 o 
 -13   9  10       21.45        9.07     42.40 o 
 -12   9  10        0.06        0.00     39.88 o 
 -11   9  10      195.54       51.64     35.57 o 
 -10   9  10       46.25        0.99     23.73 o 
  -9   9  10     1520.05     1433.50     45.72 o 
  -8   9  10      861.52      894.46     31.18 o 
  -7   9  10      731.07      691.26     33.92 o 
  -6   9  10     2637.50     2595.51     65.18 o 
  -5   9  10     1262.55     1185.41     48.62 o 
  -4   9  10     5815.48     5248.34     89.28 o 
  -3   9  10     4983.44     4776.06    112.18 o 
  -2   9  10    12119.00    11738.91    206.84 o 
  -1   9  10    10137.11     9333.43    168.79 o 
   0   9  10      496.08      429.55     45.05 o 
   1   9  10     3540.77     3327.61     62.49 o 
   2   9  10      392.95      329.71     20.66 o 
   3   9  10     1972.85     2139.42     38.84 o 
   4   9  10     2545.13     2461.72     47.87 o 
   5   9  10     3864.29     4241.70     66.96 o 
   6   9  10      824.71      765.10     38.30 o 
   7   9  10     1632.49     1963.10     53.92 o 
   8   9  10       10.54        5.01     27.08 o 
   9   9  10       36.73       93.96     37.81 o 
  10   9  10      256.36      227.67     42.16 o 
  11   9  10        2.42       92.84     49.36 o 
  12   9  10      377.13      446.78     89.11 o 
 -16  10  10       60.38        0.17     49.36 o 
 -15  10  10      319.19      273.39     50.56 o 
 -14  10  10      324.94      314.39     49.94 o 
 -13  10  10      685.01      719.71     50.02 o 
 -12  10  10     3491.07     3588.29     80.21 o 
 -11  10  10      607.47      478.74     56.48 o 
 -10  10  10     1333.51     1338.71     46.79 o 
  -9  10  10     1145.10      993.64     43.48 o 
  -8  10  10      193.51      143.57     27.91 o 
  -7  10  10     4239.60     4361.87     67.66 o 
  -6  10  10     3511.77     3617.81     63.81 o 
  -5  10  10     1966.50     1803.17     54.08 o 
  -4  10  10     3309.16     3361.73     71.89 o 
  -3  10  10        0.14        0.58     26.71 o 
  -2  10  10       68.51       36.40     27.87 o 
  -1  10  10     2682.57     2875.70     70.56 o 
   0  10  10      354.75      252.69     30.97 o 
   1  10  10     2511.29     2539.73     57.97 o 
   2  10  10     1989.72     1885.82     53.71 o 
   3  10  10        2.08       28.45     21.66 o 
   4  10  10       29.70        4.72     26.63 o 
   5  10  10      538.03      551.67     36.61 o 
   6  10  10      872.56      706.29     42.07 o 
   7  10  10      444.86      394.68     37.35 o 
   8  10  10        3.59        5.01     34.62 o 
   9  10  10     1355.30     1216.43     58.35 o 
  10  10  10      176.16      279.06     45.72 o 
  11  10  10        9.66        0.29     45.84 o 
  12  10  10       12.20        0.00     48.86 o 
 -15  11  10      327.01      272.89     54.66 o 
 -14  11  10       23.69        1.74     45.01 o 
 -13  11  10      471.02      462.51     49.86 o 
 -12  11  10       80.25      130.28     43.77 o 
 -11  11  10      296.94      112.14     36.28 o 
 -10  11  10      596.41      613.00     42.65 o 
  -9  11  10     2912.44     3171.74     74.04 o 
  -8  11  10     1035.45      994.39     46.42 o 
  -7  11  10     3351.30     3005.31     65.01 o 
  -6  11  10      524.04      552.74     44.23 o 
  -5  11  10      228.65      231.32     52.96 o 
  -4  11  10      567.75      537.71     45.22 o 
  -3  11  10      302.75      267.43     38.18 o 
  -2  11  10       38.51        0.50     32.59 o 
  -1  11  10      470.02      516.63     42.65 o 
   0  11  10     1174.84     1073.27     48.66 o 
   1  11  10      460.68      393.73     41.45 o 
   2  11  10     2088.83     1619.39     61.54 o 
   3  11  10     3720.72     3341.73     60.83 o 
   4  11  10        4.80        1.95     26.01 o 
   5  11  10      520.87      514.44     37.43 o 
   6  11  10      129.92        0.04     33.54 o 
   7  11  10      352.70      243.29     39.75 o 
   8  11  10      146.12       23.44     35.57 o 
   9  11  10      374.65      328.55     44.10 o 
  10  11  10       54.62        1.74     42.61 o 
  11  11  10      238.46      278.36     49.03 o 
  12  11  10       42.46        1.86     49.32 o 
 -15  12  10       12.53        0.04     47.17 o 
 -14  12  10      319.47      247.26     51.89 o 
 -13  12  10       46.65        2.32     53.38 o 
 -12  12  10      304.73      385.94     41.91 o 
 -11  12  10      563.04      636.97     49.03 o 
 -10  12  10      670.17      675.69     45.34 o 
  -9  12  10     5309.66     5181.50     86.80 o 
  -8  12  10       75.75       31.97     29.07 o 
  -7  12  10     6982.10     6695.75     99.26 o 
  -6  12  10      271.26      279.77     37.48 o 
  -5  12  10    11348.27    11255.15    173.47 o 
  -4  12  10        1.59        0.04     37.27 o 
  -3  12  10    23837.42    23178.92    286.85 o 
  -2  12  10     1534.57     1569.53     69.69 o 
  -1  12  10    16457.99    15920.73    203.70 o 
   0  12  10      554.19      562.81     59.09 o 
   1  12  10     5064.19     4978.76     95.24 o 
   2  12  10      279.90      231.44     48.20 o 
   3  12  10     2443.76     2423.04     73.59 o 
   4  12  10       27.52        0.08     27.00 o 
   5  12  10     1086.39     1063.79     44.89 o 
   6  12  10      450.66      402.55     39.96 o 
   7  12  10      535.10      482.43     42.78 o 
   8  12  10       37.88        0.00     39.80 o 
   9  12  10        0.07        0.66     40.62 o 
  10  12  10       38.36        0.08     41.70 o 
  11  12  10        3.02        7.21     43.94 o 
  12  12  10       13.39        0.70     49.03 o 
 -15  13  10       48.93        0.46     48.70 o 
 -14  13  10       22.93        0.87     46.17 o 
 -13  13  10      103.61       72.72     47.83 o 
 -12  13  10       60.57        0.58     40.00 o 
 -11  13  10       65.09        0.29     39.09 o 
 -10  13  10       85.07        4.43     36.52 o 
  -9  13  10      145.26       69.03     32.92 o 
  -8  13  10      172.32        4.43     39.80 o 
  -7  13  10     1044.41     1081.35     71.60 o 
  -6  13  10       34.47        6.25     34.91 o 
  -5  13  10      971.44     1008.59     54.04 o 
  -4  13  10      980.03      862.82     54.99 o 
  -3  13  10     3171.42     3221.10     86.26 o 
  -2  13  10     1273.91     1168.27     60.00 o 
  -1  13  10     4705.84     4229.03     95.00 o 
   0  13  10      140.08       83.36     37.56 o 
   1  13  10     3562.43     3510.89     97.98 o 
   2  13  10       24.72        1.28     37.89 o 
   3  13  10     2980.20     2798.96     80.25 o 
   4  13  10      416.73      394.68     32.38 o 
   5  13  10     1967.90     2285.52     58.47 o 
   6  13  10      894.23     1016.95     46.67 o 
   7  13  10      564.14      579.41     44.56 o 
   8  13  10      178.23      184.15     43.07 o 
   9  13  10      130.08      122.53     43.61 o 
  10  13  10      123.09       12.67     42.74 o 
  11  13  10       38.75        0.33     45.05 o 
 -14  14  10       51.92        0.66     45.72 o 
 -13  14  10      343.78      328.22     55.32 o 
 -12  14  10        0.09        0.04     41.00 o 
 -11  14  10        3.49        0.95     37.68 o 
 -10  14  10      601.58      503.47     48.16 o 
  -9  14  10        3.79        3.27     31.43 o 
  -8  14  10      754.86      645.05     40.54 o 
  -7  14  10      379.39      428.18     40.29 o 
  -6  14  10      445.89      326.40     39.63 o 
  -5  14  10      103.00       82.37     37.52 o 
  -4  14  10      865.09      979.77     51.80 o 
  -3  14  10     1652.91     1646.31     68.95 o 
  -2  14  10     2706.10     2942.28     78.14 o 
  -1  14  10     1416.38     1254.44     56.07 o 
   0  14  10     2578.87     2537.04     73.30 o 
   1  14  10      442.38      335.38     45.39 o 
   2  14  10       78.80        0.12     44.31 o 
   3  14  10     1829.32     1952.00     71.89 o 
   4  14  10      107.18       39.67     42.40 o 
   5  14  10     1260.07     1419.17     51.31 o 
   6  14  10      961.06      841.71     45.47 o 
   7  14  10      427.29      446.94     43.03 o 
   8  14  10       34.03        1.74     37.68 o 
   9  14  10      513.61      470.63     49.49 o 
  10  14  10        2.62        0.00     42.20 o 
  11  14  10      220.16      304.90     49.15 o 
 -14  15  10      302.32      275.92     53.75 o 
 -13  15  10       14.98        0.08     44.93 o 
 -12  15  10      241.00      134.91     44.39 o 
 -11  15  10        4.33        0.08     39.51 o 
 -10  15  10      143.77       27.50     36.77 o 
  -9  15  10      531.11      503.26     41.16 o 
  -8  15  10      764.15      893.92     44.18 o 
  -7  15  10        2.38        0.99     32.67 o 
  -6  15  10     3833.11     3962.68     85.22 o 
  -5  15  10      939.56     1024.66     50.60 o 
  -4  15  10     1709.41     1653.26     70.07 o 
  -3  15  10      206.76      114.21     39.92 o 
  -2  15  10     1337.88     1409.81     63.52 o 
  -1  15  10       28.28        1.70     39.67 o 
   0  15  10     9393.66     9583.63    135.62 o 
   1  15  10      222.17      211.32     46.05 o 
   2  15  10     1597.28     1422.94     71.47 o 
   3  15  10     3306.67     3477.47     89.16 o 
   4  15  10      290.62      284.86     48.12 o 
   5  15  10      287.35      306.68     39.63 o 
   6  15  10      668.15      651.05     42.90 o 
   7  15  10      214.24      126.63     40.00 o 
   8  15  10      738.68      827.87     49.32 o 
   9  15  10      521.48      519.20     50.40 o 
  10  15  10      110.06      110.57     50.11 o 
 -13  16  10       36.12        0.08     43.61 o 
 -12  16  10      201.86      145.18     46.21 o 
 -11  16  10      451.16      451.17     46.96 o 
 -10  16  10      335.58      237.24     40.87 o 
  -9  16  10      759.37      719.67     44.97 o 
  -8  16  10       34.23        0.91     31.60 o 
  -7  16  10      470.93      379.65     38.84 o 
  -6  16  10       32.24       58.97     34.62 o 
  -5  16  10     1170.07     1267.32     55.53 o 
  -4  16  10      620.68      547.24     49.86 o 
  -3  16  10     3072.77     3060.64     86.26 o 
  -2  16  10       26.48        0.79     38.72 o 
  -1  16  10     1514.23     1289.89     63.73 o 
   0  16  10      285.34      321.26     41.08 o 
   1  16  10        0.28        1.57     41.20 o 
   2  16  10        2.25        1.28     44.60 o 
   3  16  10        8.02        0.54     41.20 o 
   4  16  10       53.55       11.72     42.28 o 
   5  16  10       86.60        0.50     32.80 o 
   6  16  10      376.22      363.04     39.88 o 
   7  16  10      173.18      141.25     40.29 o 
   8  16  10      149.56      188.46     41.41 o 
   9  16  10      248.78      249.46     47.87 o 
  10  16  10       68.28       31.43     49.53 o 
 -13  17  10      659.45      810.85     59.63 o 
 -12  17  10       55.21      104.23     42.94 o 
 -11  17  10      394.67      450.96     48.99 o 
 -10  17  10      348.41      374.18     45.14 o 
  -9  17  10      659.66      688.78     47.83 o 
  -8  17  10     1183.80      968.38     60.25 o 
  -7  17  10      615.76      595.81     46.79 o 
  -6  17  10      501.51      443.26     40.71 o 
  -5  17  10      314.67      227.76     36.77 o 
  -4  17  10      579.49      655.86     49.03 o 
  -3  17  10       46.81        0.29     37.19 o 
  -2  17  10      700.32      688.74     49.28 o 
  -1  17  10       91.42       70.40     40.17 o 
   0  17  10     1043.28     1048.63     51.56 o 
   1  17  10      368.32      378.57     47.37 o 
   2  17  10      545.74      521.94     56.15 o 
   3  17  10      352.03      419.20     48.24 o 
   4  17  10      759.87      694.45     55.41 o 
   5  17  10      148.84       70.65     32.80 o 
   6  17  10      183.52      202.83     36.65 o 
   7  17  10      105.47       94.83     38.72 o 
   8  17  10      380.60      426.40     45.30 o 
   9  17  10       51.26       42.78     44.81 o 
  10  17  10      110.43       54.83     46.55 o 
 -12  18  10       12.64       84.48     44.27 o 
 -11  18  10       41.97      107.54     44.35 o 
 -10  18  10        9.97       18.88     42.03 o 
  -9  18  10        2.00       34.83     39.22 o 
  -8  18  10      116.41       41.95     45.59 o 
  -7  18  10       20.95        0.08     42.74 o 
  -6  18  10       22.38        0.04     34.70 o 
  -5  18  10       48.71       44.76     33.67 o 
  -4  18  10      142.73       92.26     41.70 o 
  -3  18  10      200.79      198.11     42.40 o 
  -2  18  10      135.25       63.90     38.30 o 
  -1  18  10      710.81      676.02     45.92 o 
   0  18  10      259.01      307.60     39.96 o 
   1  18  10      716.42      710.23     51.35 o 
   2  18  10      172.03      221.30     50.31 o 
   3  18  10      643.48      846.96     57.77 o 
   4  18  10      626.53      738.10     58.93 o 
   5  18  10      450.78      499.20     37.39 o 
   6  18  10      509.62      536.14     41.78 o 
   7  18  10      217.35      296.54     42.16 o 
   8  18  10      143.72      146.72     47.37 o 
   9  18  10       68.43      151.40     44.72 o 
 -12  19  10        6.18        0.08     44.06 o 
 -11  19  10      782.65      923.78     57.35 o 
 -10  19  10       87.50      188.75     51.39 o 
  -9  19  10     1799.75     2216.82     74.46 o 
  -8  19  10       31.53       27.54     46.55 o 
  -7  19  10     1462.95     1367.37     64.43 o 
  -6  19  10        8.08        0.00     38.18 o 
  -5  19  10      518.55      446.28     43.36 o 
  -4  19  10      127.91      164.90     40.38 o 
  -3  19  10      556.81      669.36     52.47 o 
  -2  19  10       96.83        2.98     38.43 o 
  -1  19  10      493.97      353.98     42.32 o 
   0  19  10      111.36       46.79     40.13 o 
   1  19  10      104.89      111.23     42.78 o 
   2  19  10       89.85       44.64     47.12 o 
   3  19  10      334.49      345.65     50.60 o 
   4  19  10      363.88      490.46     51.68 o 
   5  19  10      141.25       84.60     47.25 o 
   6  19  10      181.58      202.41     37.77 o 
   7  19  10      115.31      173.01     40.83 o 
   8  19  10       37.80       55.41     41.33 o 
 -11  20  10       43.11      114.46     45.63 o 
 -10  20  10      202.82      260.47     46.75 o 
  -9  20  10       69.09       94.91     41.70 o 
  -8  20  10       12.67        0.04     44.43 o 
  -7  20  10        0.10        0.04     54.33 o 
  -6  20  10      515.75      694.99     50.85 o 
  -5  20  10      175.66      114.25     41.91 o 
  -4  20  10      388.89      517.50     48.20 o 
  -3  20  10      545.92      536.10     52.88 o 
  -2  20  10        0.07        0.58     39.67 o 
  -1  20  10      283.41      171.73     40.09 o 
   0  20  10        9.12        0.17     37.93 o 
   1  20  10      181.99      180.30     44.02 o 
   2  20  10       60.37       54.08     39.42 o 
   3  20  10      115.33      145.89     46.21 o 
   4  20  10       15.40       88.95     46.30 o 
   5  20  10       29.53        0.08     44.85 o 
   6  20  10        0.77        0.21     33.34 o 
   7  20  10      426.19      528.40     45.18 o 
   8  20  10        9.95       68.66     41.29 o 
 -10  21  10       20.68      122.45     44.89 o 
  -9  21  10        0.45        1.62     40.13 o 
  -8  21  10       25.03        0.17     49.20 o 
  -7  21  10        1.34        0.87     47.50 o 
  -6  21  10       17.31       37.23     45.97 o 
  -5  21  10      393.78      351.90     47.21 o 
  -4  21  10        5.00        0.04     44.14 o 
  -3  21  10      284.61      225.93     48.86 o 
  -2  21  10       42.40        0.17     38.01 o 
  -1  21  10      146.34       95.78     43.19 o 
   0  21  10        0.71        0.46     40.79 o 
   1  21  10      127.90      131.93     46.79 o 
   2  21  10       24.96        0.25     38.22 o 
   3  21  10      158.61      178.60     48.91 o 
   4  21  10        0.37        0.04     44.06 o 
   5  21  10        0.89        0.58     47.00 o 
   6  21  10        9.51       13.00     35.90 o 
   7  21  10       23.71       19.46     39.17 o 
 -10  22  10      194.45      369.96     48.45 o 
  -9  22  10      279.47      382.88     58.18 o 
  -8  22  10      247.60      416.38     56.61 o 
  -7  22  10      163.83      175.87     50.27 o 
  -6  22  10      168.79      172.23     49.78 o 
  -5  22  10      115.86      123.32     45.22 o 
  -4  22  10       49.17       16.15     48.33 o 
  -3  22  10      113.16       91.81     43.89 o 
  -2  22  10        9.51        0.08     39.01 o 
  -1  22  10       67.17        0.70     42.57 o 
   0  22  10       10.90        0.04     42.40 o 
   1  22  10       52.34        0.12     44.31 o 
   2  22  10       20.78        0.50     41.33 o 
   3  22  10       44.71       37.35     48.33 o 
   4  22  10       19.10        1.41     49.15 o 
   5  22  10      138.43        0.50     50.31 o 
   6  22  10       39.70        0.29     36.19 o 
  -8  23  10       36.18       16.27     52.26 o 
  -7  23  10      147.50      104.27     50.56 o 
  -6  23  10       34.15       27.62     49.94 o 
  -5  23  10      148.43      181.09     52.01 o 
  -4  23  10       23.43        0.37     47.87 o 
  -3  23  10      255.03      223.78     48.95 o 
  -2  23  10       12.07        0.58     46.55 o 
  -1  23  10      112.60        4.76     42.86 o 
   0  23  10      168.40      167.42     53.09 o 
   1  23  10        0.02        0.37     48.53 o 
   2  23  10        6.32        1.24     43.81 o 
   3  23  10        8.62        0.04     49.98 o 
   4  23  10        0.94        1.62     49.07 o 
   5  23  10        6.07        0.08     50.56 o 
  -7  24  10      150.37       75.37     52.84 o 
  -6  24  10       66.65        0.99     59.80 o 
  -5  24  10      554.30      701.82     69.86 o 
  -4  24  10       44.90        1.99     52.80 o 
  -3  24  10      710.55      842.62     59.63 o 
  -2  24  10       85.71       10.31     56.73 o 
  -1  24  10      558.54      614.69     64.97 o 
   0  24  10      160.37      107.09     52.05 o 
   1  24  10      277.12      290.82     55.53 o 
   2  24  10        9.71       29.57     46.96 o 
   3  24  10      334.59      337.70     64.81 o 
   4  24  10       33.33       63.27     75.62 o 
  -6  25  10        7.18        0.17     49.24 o 
  -5  25  10      195.07      219.27     60.96 o 
  -4  25  10        1.30        0.00     57.15 o 
  -3  25  10      227.81      310.41     62.49 o 
  -2  25  10        2.57        0.04     55.41 o 
  -1  25  10       37.02        0.70     53.75 o 
   0  25  10       37.21        0.08     50.89 o 
   1  25  10      219.07      321.51     57.89 o 
   2  25  10       26.21       59.47     49.61 o 
  -2  26  10        1.83       25.84     57.68 o 
  -1  26  10       51.35       35.24     56.73 o 
 -17   1  11       41.92        0.58     58.68 o 
 -16   1  11      765.97      837.98     75.49 o 
 -15   1  11       89.12       32.76     45.88 o 
 -14   1  11     1570.57     1924.09     71.64 o 
 -13   1  11      661.95      696.07     40.83 o 
 -12   1  11      162.07      117.44     31.18 o 
 -11   1  11       16.90        0.79     25.96 o 
 -10   1  11       23.95        1.28     26.21 o 
  -9   1  11     1759.50     1718.61     41.91 o 
  -8   1  11     4436.00     4339.14     62.12 o 
  -7   1  11     4349.95     4865.05     67.58 o 
  -6   1  11     1073.74      936.12     39.92 o 
  -5   1  11     2620.62     2793.66     42.98 o 
  -4   1  11      261.62      216.58     29.90 o 
  -3   1  11    16973.06    16881.32    142.99 o 
  -2   1  11      953.44     1055.05     45.34 o 
  -1   1  11    45587.86    46523.10    343.42 o 
   0   1  11     2197.82     1892.99     40.54 o 
   1   1  11    20197.69    20586.67    138.77 o 
   2   1  11      159.33      108.12     20.62 o 
   3   1  11    26842.29    26746.95    199.10 o 
   4   1  11      116.46       82.86     38.80 o 
   5   1  11    16010.11    15917.66    162.41 o 
   6   1  11     1385.52     1330.02     39.17 o 
   7   1  11     4677.69     4449.74     83.40 o 
   8   1  11      151.63       81.37     35.07 o 
   9   1  11      475.27      539.00     38.64 o 
  10   1  11        6.85        3.27     33.46 o 
  11   1  11     1007.34      998.32     72.68 o 
  12   1  11       40.88        5.01     58.39 o 
  13   1  11      481.97      289.04     65.22 o 
 -16   2  11       57.79       75.41     63.23 o 
 -15   2  11      168.69      187.17     45.80 o 
 -14   2  11        5.56        0.00     39.71 o 
 -13   2  11      223.65      339.19     32.09 o 
 -12   2  11      216.87      210.99     28.49 o 
 -11   2  11      439.80      380.11     29.90 o 
 -10   2  11      421.85      366.98     29.03 o 
  -9   2  11     5738.32     5095.87     64.23 o 
  -8   2  11      275.31      267.10     23.98 o 
  -7   2  11    12613.28    12477.46    122.16 o 
  -6   2  11     5728.18     5467.73     72.72 o 
  -5   2  11      762.99      962.38     27.74 o 
  -4   2  11     7731.43     8354.57     78.35 o 
  -3   2  11      322.16      421.76     53.54 o 
  -2   2  11     3954.06     4161.28     60.38 o 
  -1   2  11    16115.58    15942.59    180.96 o 
   0   2  11     2356.28     2157.23     41.66 o 
   1   2  11     3350.80     3241.39     82.20 o 
   2   2  11     5088.78     4651.74     51.60 o 
   3   2  11     2335.98     2924.69    111.06 o 
   4   2  11      542.46      444.42     28.66 o 
   5   2  11     3061.29     3583.56     81.74 o 
   6   2  11      233.58      113.34     28.57 o 
   7   2  11      168.54      135.08     30.27 o 
   8   2  11      918.30      955.17     41.95 o 
   9   2  11      743.34      679.75     42.16 o 
  10   2  11      272.42      239.77     44.56 o 
  11   2  11     1844.06     2103.10     88.25 o 
  12   2  11       42.63        0.70     44.56 o 
  13   2  11      199.78      216.74     64.48 o 
 -16   3  11      218.87      192.14     53.38 o 
 -15   3  11      622.05      635.94     52.72 o 
 -14   3  11      250.10      167.38     44.27 o 
 -13   3  11     1852.75     1985.58     66.59 o 
 -12   3  11      735.01      608.03     51.56 o 
 -11   3  11      639.95      680.62     34.37 o 
 -10   3  11     3215.18     3191.45     53.42 o 
  -9   3  11       90.90      124.27     25.47 o 
  -8   3  11      184.91      339.48     25.26 o 
  -7   3  11     3087.31     3104.41     63.11 o 
  -6   3  11       64.92       60.29     20.21 o 
  -5   3  11     4866.19     4901.20     65.59 o 
  -4   3  11     4802.47     4962.20     60.96 o 
  -3   3  11     1008.58      974.88     36.36 o 
  -2   3  11      674.38      773.54     40.00 o 
  -1   3  11     7540.90     7488.72    123.15 o 
   0   3  11     1497.20     1252.58     31.97 o 
   1   3  11        8.96        0.17     20.04 o 
   2   3  11      949.32      917.61     25.38 o 
   3   3  11      430.13      463.59     24.64 o 
   4   3  11      759.31      884.57     29.57 o 
   5   3  11     2842.33     2670.43     51.02 o 
   6   3  11      255.88      189.12     31.47 o 
   7   3  11      174.35      116.90     30.06 o 
   8   3  11      319.29      335.22     31.31 o 
   9   3  11      555.49      568.48     44.68 o 
  10   3  11       35.39        5.71     39.05 o 
  11   3  11       32.69      203.32     48.53 o 
  12   3  11       40.96        3.73     46.79 o 
  13   3  11       39.21       92.76     60.13 o 
 -16   4  11      121.42       89.78     51.10 o 
 -15   4  11     1182.66     1263.47     64.81 o 
 -14   4  11       12.43        1.45     41.12 o 
 -13   4  11     1204.30     1332.75     60.83 o 
 -12   4  11       48.65        2.40     32.76 o 
 -11   4  11      309.53      195.95     28.24 o 
 -10   4  11      157.66       60.54     21.49 o 
  -9   4  11     1038.30      957.20     34.83 o 
  -8   4  11     3163.54     3168.01     52.76 o 
  -7   4  11     8577.92     8389.97     91.56 o 
  -6   4  11     3044.36     3151.32     55.82 o 
  -5   4  11     1343.71     1248.64     41.00 o 
  -4   4  11     2591.22     2430.33     46.46 o 
  -3   4  11      687.30      649.48     24.39 o 
  -2   4  11    10609.52    10569.40     85.14 o 
  -1   4  11     4986.76     5231.65     53.50 o 
   0   4  11     4915.83     5194.67     48.82 o 
   1   4  11      557.33      536.18     21.08 o 
   2   4  11     2990.43     2723.14     37.43 o 
   3   4  11       20.24       13.67     18.18 o 
   4   4  11     4348.33     4255.20     52.09 o 
   5   4  11      325.72      319.65     26.42 o 
   6   4  11     6054.17     5912.23     81.45 o 
   7   4  11      206.72       32.22     20.75 o 
   8   4  11     1078.09     1238.04     48.95 o 
   9   4  11        0.28        1.78     35.07 o 
  10   4  11      344.70      183.70     43.77 o 
  11   4  11      141.67      126.47     48.99 o 
  12   4  11      683.52      631.96     58.97 o 
  13   4  11       16.84        0.91     52.72 o 
 -16   5  11        8.21        1.20     50.73 o 
 -15   5  11      214.16      291.65     50.56 o 
 -14   5  11      526.27      444.79     50.02 o 
 -13   5  11      553.31      743.44     50.89 o 
 -12   5  11      124.32       24.93     33.63 o 
 -11   5  11      538.67      585.46     38.35 o 
 -10   5  11      532.96      547.49     33.25 o 
  -9   5  11      991.81      949.29     38.10 o 
  -8   5  11     1325.86     1300.90     40.25 o 
  -7   5  11      923.80     1223.38    108.99 o 
  -6   5  11     2146.47     2261.87     41.74 o 
  -5   5  11       43.64       22.11     19.34 o 
  -4   5  11     1496.11     1524.19     35.90 o 
  -3   5  11      505.19      475.10     24.39 o 
  -2   5  11       32.86       82.94     28.49 o 
  -1   5  11     4526.21     4726.90     51.89 o 
   0   5  11     1590.34     1421.82     35.65 o 
   1   5  11     5915.08     5804.85     53.75 o 
   2   5  11       13.56        3.35     15.11 o 
   3   5  11     2917.38     2908.82     41.91 o 
   4   5  11       58.25       58.10     15.69 o 
   5   5  11     1980.11     1792.53     82.82 o 
   6   5  11       62.26      176.78     23.07 o 
   7   5  11      281.41      253.97     30.60 o 
   8   5  11      254.61      342.71     41.41 o 
   9   5  11      101.98       31.10     37.06 o 
  10   5  11      213.68       74.99     44.10 o 
  11   5  11        4.30       56.19     48.37 o 
  12   5  11      109.04       81.70     52.63 o 
 -16   6  11      333.15      207.80     60.09 o 
 -15   6  11     2424.29     2657.01     95.57 o 
 -14   6  11      425.27      386.15     49.78 o 
 -13   6  11     3581.63     3951.74     90.07 o 
 -12   6  11      100.76        8.03     25.55 o 
 -11   6  11     7831.03     7765.38    101.83 o 
 -10   6  11     1482.99     1638.52     53.46 o 
  -9   6  11    17977.22    18367.66    158.39 o 
  -8   6  11     1844.87     2250.90     49.32 o 
  -7   6  11    35797.75    36651.71    272.73 o 
  -6   6  11       15.87        3.19     21.70 o 
  -5   6  11    14699.35    14254.05    117.56 o 
  -4   6  11     2511.26     2168.91     44.06 o 
  -3   6  11     3636.42     3614.75     69.65 o 
  -2   6  11     2854.47     2720.99     53.79 o 
  -1   6  11     8958.89     8747.01     84.19 o 
   0   6  11     3740.63     3341.52     70.98 o 
   1   6  11     6788.47     6525.52     64.77 o 
   2   6  11      290.44      197.69     18.14 o 
   3   6  11      856.73      809.99     23.85 o 
   4   6  11     2409.52     2640.73     43.69 o 
   5   6  11     1299.55     1369.94     39.88 o 
   6   6  11     1558.42     1498.68     48.24 o 
   7   6  11      102.99        3.64     32.84 o 
   8   6  11      949.69      863.65     45.47 o 
   9   6  11      781.84      800.34     46.38 o 
  10   6  11      355.45      282.71     47.37 o 
  11   6  11     1164.61     1200.19     79.01 o 
  12   6  11      498.98      436.96     59.59 o 
 -16   7  11        7.64        0.50     51.06 o 
 -15   7  11      658.08      686.38     72.72 o 
 -14   7  11        1.81        0.04     48.16 o 
 -13   7  11     1750.63     1845.62     70.56 o 
 -12   7  11      110.23        0.12     35.20 o 
 -11   7  11      159.45      109.03     30.27 o 
 -10   7  11     1145.87     1144.04     45.97 o 
  -9   7  11      371.73      523.80     33.25 o 
  -8   7  11     3161.81     3012.31     51.14 o 
  -7   7  11      203.47      265.52     28.53 o 
  -6   7  11      526.36      485.29     43.81 o 
  -5   7  11      227.07      205.23     25.76 o 
  -4   7  11      339.64      248.92     23.94 o 
  -3   7  11    11152.20    11024.83    106.76 o 
  -2   7  11      617.60      503.42     26.01 o 
  -1   7  11     5083.68     5079.06     63.36 o 
   0   7  11     1023.29     1007.89     26.59 o 
   1   7  11       48.02       20.87     17.10 o 
   2   7  11      422.34      335.92     21.49 o 
   3   7  11     1015.53     1027.80     29.03 o 
   4   7  11      260.08      246.10     24.02 o 
   5   7  11     3113.07     3225.36     57.93 o 
   6   7  11      675.68      662.48     37.56 o 
   7   7  11      415.72      440.40     35.57 o 
   8   7  11       67.31       48.49     31.22 o 
   9   7  11      914.25      929.99     45.63 o 
  10   7  11      146.03      208.42     50.44 o 
  11   7  11        3.41        3.56     50.85 o 
  12   7  11       11.92       58.35     49.90 o 
 -16   8  11       17.96        0.04     53.01 o 
 -15   8  11       11.54        0.21     50.56 o 
 -14   8  11      196.98      168.83     48.33 o 
 -13   8  11     1001.89     1031.24     57.35 o 
 -12   8  11     1315.46     1391.05     55.03 o 
 -11   8  11      708.44      692.38     39.38 o 
 -10   8  11       42.10        0.83     29.15 o 
  -9   8  11      853.50      996.08     37.06 o 
  -8   8  11      900.12      850.86     48.33 o 
  -7   8  11      241.04      222.83     32.13 o 
  -6   8  11     3163.33     2924.11     71.64 o 
  -5   8  11     1718.07     1844.41     35.78 o 
  -4   8  11     1455.50     1414.24     37.19 o 
  -3   8  11     1975.85     1818.41     45.22 o 
  -2   8  11      320.78      317.74     25.22 o 
  -1   8  11      186.23      224.07     24.27 o 
   0   8  11        1.73        4.22     17.35 o 
   1   8  11       93.06       49.40     17.10 o 
   2   8  11     1847.09     1655.38     37.93 o 
   3   8  11     1400.28     1511.39     37.06 o 
   4   8  11       89.86       87.42     25.47 o 
   5   8  11      526.95      667.24     33.96 o 
   6   8  11      112.04       96.11     30.85 o 
   7   8  11      238.14       37.52     43.73 o 
   8   8  11      955.89     1026.11     45.68 o 
   9   8  11      296.72      296.41     40.42 o 
  10   8  11      744.96      830.98     54.41 o 
  11   8  11       28.51       45.34     51.06 o 
  12   8  11       27.14        0.04     50.31 o 
 -16   9  11       91.38        0.29     53.87 o 
 -15   9  11      767.83      882.49     66.55 o 
 -14   9  11      764.40      857.90     57.56 o 
 -13   9  11     1146.38     1170.30     61.62 o 
 -12   9  11     1623.54     1639.85     63.90 o 
 -11   9  11     1718.63     1700.39     62.61 o 
 -10   9  11     1630.03     1436.98     50.35 o 
  -9   9  11     4996.81     4805.38     70.40 o 
  -8   9  11     1932.66     2164.89     72.26 o 
  -7   9  11     2364.54     2470.62     78.97 o 
  -6   9  11     8559.55     8643.78    121.00 o 
  -5   9  11      271.72      125.35     45.01 o 
  -4   9  11      459.15      398.20     31.31 o 
  -3   9  11      976.24     1076.79     47.04 o 
  -2   9  11      200.84      191.32     30.89 o 
  -1   9  11      561.23      595.48     38.47 o 
   0   9  11      485.91      456.26     33.13 o 
   1   9  11      538.84      439.36     22.44 o 
   2   9  11        4.82        0.00     17.85 o 
   3   9  11     1793.91     1645.27     44.14 o 
   4   9  11      808.24      631.51     34.66 o 
   5   9  11      140.17      102.74     29.15 o 
   6   9  11       10.30        4.35     31.60 o 
   7   9  11        0.14        0.08     35.41 o 
   8   9  11      153.62      107.34     39.38 o 
   9   9  11      269.92      276.99     42.65 o 
  10   9  11      300.64      250.16     46.92 o 
  11   9  11       40.49       28.49     54.16 o 
  12   9  11       41.03       23.40     56.07 o 
 -15  10  11        2.08        0.37     44.97 o 
 -14  10  11       26.20        0.91     43.98 o 
 -13  10  11       43.34        2.90     45.97 o 
 -12  10  11        0.80        2.44     39.67 o 
 -11  10  11      234.80      148.08     39.75 o 
 -10  10  11       48.08        3.19     20.46 o 
  -9  10  11     2654.41     2732.50     80.71 o 
  -8  10  11     1083.22     1188.43     41.00 o 
  -7  10  11     5223.23     5242.50     82.90 o 
  -6  10  11      108.49      121.95     33.58 o 
  -5  10  11     5310.94     5085.27     91.60 o 
  -4  10  11      851.93      758.47     37.27 o 
  -3  10  11     5203.79     5010.56     87.62 o 
  -2  10  11     1437.09     1423.73     48.86 o 
  -1  10  11     3696.82     3581.04     77.02 o 
   0  10  11      119.54        1.66     35.41 o 
   1  10  11      485.37      359.40     36.48 o 
   2  10  11      624.96      524.59     25.92 o 
   3  10  11       31.02       43.89     24.31 o 
   4  10  11       28.99        1.86     28.32 o 
   5  10  11      364.71      268.63     32.55 o 
   6  10  11      446.79      387.31     46.34 o 
   7  10  11      476.21      533.45     44.60 o 
   8  10  11       87.76        0.66     37.72 o 
   9  10  11      129.36      162.25     42.24 o 
  10  10  11       23.52        0.46     42.57 o 
  11  10  11      196.73      206.14     51.47 o 
  12  10  11       18.26        2.11     56.98 o 
 -15  11  11      174.07       51.89     60.13 o 
 -14  11  11      654.23      648.40     64.93 o 
 -13  11  11       85.37        0.66     45.05 o 
 -12  11  11      799.34      812.68     57.31 o 
 -11  11  11      607.43      573.20     50.31 o 
 -10  11  11     1712.37     1345.26     59.55 o 
  -9  11  11     2115.08     1936.01     58.97 o 
  -8  11  11     1559.45     1554.79     48.04 o 
  -7  11  11     1662.33     1444.72     70.52 o 
  -6  11  11     2475.63     2464.45     72.72 o 
  -5  11  11     6233.21     6392.51    109.07 o 
  -4  11  11      897.66      848.54     47.21 o 
  -3  11  11    13338.56    12931.40    172.76 o 
  -2  11  11     2111.07     2185.51     74.25 o 
  -1  11  11    14443.10    13551.19    200.18 o 
   0  11  11     4118.47     3658.19     83.65 o 
   1  11  11     3173.70     2967.63     79.01 o 
   2  11  11       14.63        0.29     34.29 o 
   3  11  11     3031.01     3060.26     57.68 o 
   4  11  11        5.21        0.70     28.95 o 
   5  11  11     4869.80     5199.81     82.78 o 
   6  11  11      113.26       57.48     38.72 o 
   7  11  11     3293.05     3435.69     94.25 o 
   8  11  11        1.18        0.99     38.18 o 
   9  11  11      494.49      560.20     48.70 o 
  10  11  11       92.07       98.97     46.26 o 
  11  11  11      204.33      155.70     50.23 o 
 -15  12  11      132.04       83.15     54.99 o 
 -14  12  11      360.04      372.28     57.73 o 
 -13  12  11        0.22        0.00     43.69 o 
 -12  12  11      472.64      521.69     52.26 o 
 -11  12  11     1144.16     1223.67     61.04 o 
 -10  12  11        1.44        4.02     42.82 o 
  -9  12  11       66.34        0.37     31.51 o 
  -8  12  11      184.54      116.11     30.93 o 
  -7  12  11        5.05        8.20     26.92 o 
  -6  12  11      354.17      231.19     44.68 o 
  -5  12  11      408.86      295.63     41.12 o 
  -4  12  11       32.92        2.77     36.98 o 
  -3  12  11     1986.93     1684.86     71.31 o 
  -2  12  11     2223.99     1898.95     72.01 o 
  -1  12  11        3.83        3.85     54.58 o 
   0  12  11      782.25      668.32     48.57 o 
   1  12  11      123.45      115.95     40.75 o 
   2  12  11      290.00      211.52     41.24 o 
   3  12  11     2885.37     3254.15     57.85 o 
   4  12  11      624.92      645.96     37.81 o 
   5  12  11      349.31      637.39     41.62 o 
   6  12  11      432.40      382.13     42.49 o 
   7  12  11       90.22      171.15     42.82 o 
   8  12  11       26.20        0.29     45.30 o 
   9  12  11       70.83      225.73     46.05 o 
  10  12  11       28.84        0.87     43.89 o 
  11  12  11       56.36       32.01     45.34 o 
 -14  13  11        0.05        2.48     48.82 o 
 -13  13  11        6.59        0.46     45.63 o 
 -12  13  11      206.85      141.13     55.70 o 
 -11  13  11        5.07       18.34     40.75 o 
 -10  13  11      489.44      466.20     45.59 o 
  -9  13  11      253.77      183.12     37.81 o 
  -8  13  11      708.66      800.05     40.54 o 
  -7  13  11        7.02       19.34     26.67 o 
  -6  13  11      259.81      176.04     41.45 o 
  -5  13  11      825.10      839.47     48.62 o 
  -4  13  11      127.16       13.00     37.39 o 
  -3  13  11     1115.40      953.10     50.15 o 
  -2  13  11      258.13      258.73     42.57 o 
  -1  13  11     1961.09     2025.05     72.05 o 
   0  13  11      946.39      842.20     50.64 o 
   1  13  11     5800.65     5965.24    111.39 o 
   2  13  11       20.86        0.25     53.42 o
[truncated: 205,702 more chars]
